# Supplementary material for: High hydrostatic pressure stimulates microbial nitrate reduction in hadal trench sediments under oxic conditions
Source: Nat Commun. 2024 Mar 19;15:2473. doi: 10.1038/s41467-024-46897-2 (PMC10951307; doi:10.1038/s41467-024-46897-2)
Supplement: Supplementary file 4 — Supplementary Data 1-10 [file 41467_2024_46897_MOESM4_ESM.xlsx]

## Sheet: Supplementary Data 1
Supplementary Data 1. Biomass (cell numbers) in the inoculum sediment and continuous flowing incubation sediment samples under different hydrostatic pressures.
	Bacteria				Archaea
	rep_1	rep_2	rep_3	average (cells/mL)	rep_1	rep_2	rep_3	average (cells/mL)
inoculum sediment	624206	527610	459165	536994	185774	199469	194624	193289
0.1 MPa-15 d	1.26586e+08	1.25396e+08	1.1073e+08	1.20904e+08	959806	984089	1.11387e+06	1.01925e+06
40 MPa-15 d	8.92598e+06	7.73983e+06	8.76192e+06	8.47591e+06	510140	513315	471759	498405
70 MPa-15 d	1.60246e+07	1.5207e+07	1.44925e+07	1.52414e+07	410637	396569	385328	397511
90 MPa-15 d	2.09079e+06	2.03227e+06	1.90678e+06	2.00995e+06	159780	156552	152927	156419
115 MPa-15 d	734432	670263	695110	699935	67321.3	71823.2	75275.4	71473.3

## Sheet: Supplementary Data 2
Supplementary Data 2. The relative abundance of bacterial and archaeal community composition at family level in continuous flowing incubation sediment samples under different hydrostatic pressures.
Bacterial taxonomy	0.1 MPa	40 MPa	70 MPa	90 MPa	115 MPa
Bacteria;Proteobacteria;Gammaproteobacteria;Oceanospirillales;Halomonadaceae	0.317536	0.23614	0.362432	0.324986	0.3736
Bacteria;Proteobacteria;Alphaproteobacteria;Rhodobacterales;Rhodobacteraceae	0.00232075	0.00319702	0.00583974	0.00457841	0.00467297
Bacteria;Firmicutes;Bacilli;Bacillales;Bacillaceae	0.440129	0.430234	0.220797	0.126836	0.0848255
Bacteria;Proteobacteria;Alphaproteobacteria;Rhodospirillales;Thalassospiraceae	0.0305566	0.115002	0.118781	0.230733	0.192793
Bacteria;Proteobacteria;Gammaproteobacteria;Oceanospirillales;Alcanivoracaceae1	0.00344041	0.00316671	0.00275718	0.0019406	0.00182468
Bacteria;Proteobacteria;Gammaproteobacteria;Alteromonadales;Shewanellaceae	0.000142502	0.000151517	0.0535595	0.0943339	0.0921835
Bacteria;Proteobacteria;Gammaproteobacteria;Pseudomonadales;Pseudomonadaceae	0.0167338	0.0155608	0.0210899	0.0131077	0.0150128
Bacteria;Proteobacteria;Gammaproteobacteria;Oceanospirillales;Saccharospirillaceae	0.000549652	0.000439401	0.000333944	0.000220786	0.000148348
Bacteria;Proteobacteria;Gammaproteobacteria;Alteromonadales;Marinobacteraceae	0.058996	0.0628494	0.054373	0.0364762	0.0393716
Bacteria;Proteobacteria;Gammaproteobacteria;Enterobacterales;Enterobacteriaceae	0.027564	0.0196518	0.0446971	0.0655736	0.081547
Bacteria;Proteobacteria;Gammaproteobacteria;Alteromonadales;Idiomarinaceae	0.06435	0.0490007	0.0372562	0.0272148	0.0202347
Bacteria;Bacteroidota;Bacteroidia;Flavobacteriales;Flavobacteriaceae	0.0126216	0.0195154	0.0236073	0.0246119	0.0372947
Bacteria;Proteobacteria;Gammaproteobacteria;Pseudomonadales;Moraxellaceae	0.00103823	0.00204549	0.00452109	0.00453193	0.00289279
Bacteria;Firmicutes;Bacilli;Izemoplasmatales;Izemoplasmataceae	0.0103823	0.0193336	0.0230079	0.0144789	0.0148942
Bacteria;Proteobacteria;Alphaproteobacteria;Sphingomonadales;Sphingomonadaceae	0.00128252	0.00154548	0.00204648	0.00208004	0.0033675
Others	0.012357	0.022167	0.0249002	0.0282955	0.0353365
Archaeal taxonomy	0.1 MPa	40 MPa	70 MPa	90 MPa	115 MPa
Archaea;Crenarchaeota;Nitrososphaeria;Nitrosopumilales;Nitrosopumilaceae	0.962148	0.962669	0.933367	0.905529	0.895349
Archaea;Nanoarchaeota;Nanoarchaeia;Woesearchaeales;SCGC_AAA011-D5	0.0144831	0.0134593	0.0353901	0.0527627	0.0636018
Archaea;Nanoarchaeota;Nanoarchaeia;Woesearchaeales;Woesearchaeales	0.00867397	0.0089086	0.01778	0.0267004	0.0269181
Others	0.0146954	0.0149634	0.0134625	0.0150074	0.0141306

## Sheet: Supplementary Data 3
Supplementary Data 3. The microbial net nitrogen metabolism activity over time under each hydrostatic pressure and mean values of microbial net nitrogen metabolism activity were calculated under each hydrostatic pressure.
hydrostatic pressures	days	net nitrate consumption rate (µmol/d)		net nitrite production rate (µmol/d)		net ammonium production rate (µmol/d)		net nitrous oxide production rate (µmol/d)
			mean		mean		mean		mean
0.1 MPa	1	9.94217	38.3829	1.75886	0.497682	0	0.821535	0.12487	0.188698
0.1 MPa	2	29.3513		1.34949		0		0.190598
0.1 MPa	3	45.9185		0.3528		3.564		0.153692
0.1 MPa	6	46.0399		0		0		0.191607
0.1 MPa	9	46.0913		0		0		0.220798
0.1 MPa	12	45.8897		0		0		0.204109
0.1 MPa	15	45.4474		0.0226286		2.18674		0.235213
40 MPa	16	49.51	49.5196	0	0.0084	0	0.00445714	0.169896	0.187923
40 MPa	18	49.5152		0		0		0.210603
40 MPa	21	49.4987		0.0504		0		0.19737
40 MPa	24	49.509		0		0.0267429		0.18215
40 MPa	27	49.5306		0		0		0.170292
40 MPa	30	49.5543		0		0		0.19723
70 MPa	31	44.5685	47.1723	0.576	2.99953	0.985371	0.541763	0.248592	0.287193	Rate (nmol N /day/mL) of nitrogen loss caused by denitrification-derived N2O alone under 70 MPa using 125 mL of Mariana Trench sediment as the inoculum
71 MPa	32	44.5068		0.6156		1.296		0.287
70 MPa	33	45.775		1.37829		0.0236571		0.280246
70 MPa	36	43.7354		1.43383		0.199543		0.246949		4.59509
70 MPa	39	48.8638		5.44217		0.117257		0.259873
70 MPa	42	51.3303		6.71143		0.464914		0.309654
70 MPa	45	51.426		4.83943		0.7056		0.37804
90 MPa	46	38.2947	46.6313	3.40149	1.57922	0.520457	0.274922	0.363746	0.31345
90 MPa	47							0.291668
90 MPa	48	47.7185		4.62754		0		0.276357
90 MPa	51	48.0795		1.94914		0.236571		0.306394
90 MPa	53	48.0384		0.393429		0.697371
90 MPa	54	48.0981		0.521486		0.0699429		0.285002
90 MPa	57	48.1217		0		0.150171		0.298777
90 MPa	60	48.0682		0.161486		0.249943		0.372204
115 MPa	61	37.6579	44.9872	0.565714	1.07846	0.3888	0.110571	0.296925	0.284166
115 MPa	63	43.0168		0.773486		0.174857		0.243797
115 MPa	66	46.5952		1.53463		0.0997714		0.295448
115 MPa	69	47.7122		1.71154		0		0.299564
115 MPa	72	46.9408		1.25897		0		0.308027
115 MPa	75	48.0002		0.6264		0		0.261237

## Sheet: Supplementary Data 4
Supplementary Data 4. The gene abundance (TPM) and gene transcripts (TPM) involved in nitrogen-cycling pathways in the inoculum sediment and continuous flowing incubation sediment samples under different hydrostatic pressures.
Nitrogen transformation pathways	KO (KEGG Orthology)	Nitrogen gene description	Gene abundance (TPM) via metagenomes						Gene transcripts (TPM) via metatranscriptomes
			inoculum (70 MPa)	0.1 MPa	40 MPa	70 MPa	90 MPa	115 MPa	inoculum (70 MPa)	0.1 MPa	40 MPa	70 MPa	90 MPa	115 MPa
denitrification (nitrate reduction to nitrite) and dissimilatory nitrate reduction to nitrite	K00370	narG, narZ, nxrA; nitrate reductase / nitrite oxidoreductase, alpha subunit [EC:1.7.5.1 1.7.99.-]	107.502	135.679	127.51	190.513	129.469	133.13	56.454	4.02242	23.8689	128.677	63.4472	169.954
	K00371	narH, narY, nxrB; nitrate reductase / nitrite oxidoreductase, beta subunit [EC:1.7.5.1 1.7.99.-]	86.9892	130.558	129.731	145.341	126.042	134.849	58.1837	5.87301	8.50627	116.314	48.3418	114.264
	K00374	narI, narV; nitrate reductase gamma subunit [EC:1.7.5.1 1.7.99.-]	63.0177	114.62	108.09	120.558	109.915	111.36	16.4177	1.18664	13.0883	44.0996	15.8012	63.678
	K02567	napA; nitrate reductase (cytochrome) [EC:1.9.6.1]	43.6038	14.4068	32.6257	33.5818	63.6302	58.1793	2.85613	2.78121	6.66626	37.5679	40.4758	30.8193
	K02568	napB; nitrate reductase (cytochrome), electron transfer subunit	18.0019	11.6278	26.9012	25.2194	58.0801	48.8351	0.788253	28.0709	31.7063	77.9836	68.385	45.8205
denitrification (nitrite reduction to nitric oxide)	K15864	nirS; nitrite reductase (NO-forming) / hydroxylamine reductase [EC:1.7.2.1 1.7.99.1]	19.9789	40.8433	48.7464	35.9828	43.4083	45.9985	38.1743	14.9386	21.8841	45.028	282.539	410.522
	K00368	nirK; nitrite reductase (NO-forming) [EC:1.7.2.1]	143.411	40.0656	35.3615	27.2771	17.1361	25.2521	0.503486	3.25271	28.7233	9.6031	1.07304	12.6239
denitrification (nitric oxide reduction to nitrous oxide)	K04561	norB; nitric oxide reductase subunit B [EC:1.7.2.5]	98.7495	209.887	160.7	156.594	147.006	158.021	5.20231	13.6085	40.3262	118.502	224.985	117.765
	K02305	norC; nitric oxide reductase subunit C	61.291	142.703	134.336	152.707	145.537	145.504	2.50645	18.6632	46.5474	259.316	303.951	166.543
denitrification (nitrous oxide reduction to dinitrogen)	K00376	nosZ; nitrous-oxide reductase [EC:1.7.2.4]	54.5429	117.922	117.315	125.242	127.394	137.079	246.204	24.8554	63.6044	120.45	356.751	1203.37
dissimilatory nitrite reduction to ammonium	K00362	nirB; nitrite reductase (NADH) large subunit [EC:1.7.1.15]	366.434	414.659	420.865	421.851	345.071	342.939	196.664	574.749	268.826	352.213	302.321	610.263
	K00363	nirD; nitrite reductase (NADH) small subunit [EC:1.7.1.15]	173.009	188.953	185.055	172.114	170.359	172.032	23.8846	65.4836	87.1795	340.266	63.534	177.208
	K03385	nrfA; nitrite reductase (cytochrome c-552) [EC:1.7.2.2]	13.9054	\	0.447038	13.8022	27.0803	24.812	0	\	1.86328	0	15.921	14.5642
	K15876	nrfH; cytochrome c nitrite reductase small subunit	4.77242	\	\	\	\	\	0	\	\	\	\	\
nitrogen fixation	K02586	nifD; nitrogenase molybdenum-iron protein alpha chain [EC:1.18.6.1]	3.28832	\	0.5529	0.475652	\	0.471385	0	\	25.1807	10.6462	\	8.7345
	K02588	nifH; nitrogenase iron protein NifH	3.4792	\	0.591012	0.554844	\	0.852734	0	\	61.4962	0.0193181	\	11.9673
	K02591	nifK; nitrogenase molybdenum-iron protein beta chain [EC:1.18.6.1]	2.75665	\	0.350574	0.599231	\	0.506072	0	\	81.1192	33.4048	\	26.3868
nitrification	K10944	pmoA-amoA; methane/ammonia monooxygenase subunit A [EC:1.14.18.3 1.14.99.39]	35.6237	\	\	\	\	\	0	\	\	\	\	\
	K10945	pmoB-amoB; methane/ammonia monooxygenase subunit B	35.5421	\	\	\	\	\	0	\	\	\	\	\
	K10946	pmoC-amoC; methane/ammonia monooxygenase subunit C	39.6132	\	\	\	\	\	0	\	\	\	\	\
	K10535	hao; hydroxylamine dehydrogenase [EC:1.7.2.6]	3.96973	\	\	\	\	\	0	\	\	\	\	\
assimilatory nitrate reduction to nitrite	K00372	nasA; assimilatory nitrate reductase catalytic subunit [EC:1.7.99.-]	222.732	252.118	248.044	222.697	190.44	178.717	6.9539	41.2968	63.5052	172.107	38.28	87.5644
	K00360	nasB; assimilatory nitrate reductase electron transfer subunit [EC:1.7.99.-]	0.396552	\	0.397797	0.323659	0.61	1.10145	0	\	0	0	1.75	0.423182
	K00367	narB; ferredoxin-nitrate reductase [EC:1.7.7.2]	7.94581	\	0.738765	7.25609	11.67	11.4599	0.00799184	\	0	0.731879	20.4	0.555339
assimilatory nitrite reduction to ammonium	K00366	nirA; ferredoxin-nitrite reductase [EC:1.7.7.1]	0.579234	\	\	\	\	\	0	\	\	\	\	\
Total			1611.14	1814.04	1778.36	1852.69	1712.85	1731.1	654.801	798.782	874.092	1866.93	1847.96	3273.03

## Sheet: Supplementary Data 5
Supplementary Data 5. The detailed information of abundance (TPM) and transcript (TPM) for the Sec-dependent nosZ and Tat-dependent nosZ gene clusters under different hydrostatic pressures.
nosZ gene type	Cluster No.	Sequence numbers in each cluster	Representative sequence ID	Gene abundance (TPM) via metagenomes						Gene transcript (TPM) via metatranscriptomes						Taxonomy
				inoculum (70 MPa)	0.1 MPa	40 MPa	70 MPa	90 MPa	115 MPa	inoculum (70 MPa)	0.1 MPa	40 MPa	70 MPa	90 MPa	115 MPa
Sec-dependent nosZ gene	cluster 1	3	YNE_90_3_117	0	0	0	0.45	2.43	6.46	0	0	0	0	3.84	9.64	d__Bacteria; p__Bacteroidota; c__Bacteroidia; o__Flavobacteriales; f__Flavobacteriaceae; g__Muricauda; s__Muricauda sp002167435
	cluster 2	3	YNE_90_15_365	0	0	0	0.38	2.46	7.01	0	0	0	0	0.03	1.26	d__Bacteria; p__Bacteroidota; c__Bacteroidia; o__Flavobacteriales; f__Flavobacteriaceae; g__Muricauda; s__Muricauda sp002167435
	cluster 6	10	YNE_90_202_65	0	5.47	6.91	4.6	3.76	4.69	0	0	0	11.34	0	38.27	d__Bacteria; p__Bacteroidota; c__Bacteroidia; o__Flavobacteriales; f__Flavobacteriaceae; g__Aequorivita; s__Aequorivita sp002364215
	cluster 12	1	YNE_01_5307_6	0	0.35	0	0	0	0	0	0	0	0	0	0	d__Bacteria; p__Bacteroidota; c__Bacteroidia; o__Flavobacteriales; f__Flavobacteriaceae; g__Gillisia; s__Gillisia sp007993795
	cluster 13	5	YNE_40_4046_2	4.09	0	1.34	0	0.87	0	0	0	2.08	0	0	0	d__Bacteria; p__Bacteroidota; c__Bacteroidia; o__Flavobacteriales; f__Flavobacteriaceae; g__Salinimicrobium; s__Salinimicrobium sediminis
	cluster 16	2	YNE_70_2334_3	0.22	0	0	0.56	0	0	1.6	0	0	0	0	0	d__Bacteria; p__Bacteroidota; c__Bacteroidia; o__Flavobacteriales; f__Flavobacteriaceae; g__Gelidibacter; s__Gelidibacter sediminis
	cluster 20	1	YNE_00_2573_8	0.39	0	0	0	0	0	0	0	0	0	0	0	d__Bacteria; p__Bacteroidota; c__Bacteroidia; o__Chitinophagales; f__Chitinophagaceae; g__Lacibacter; s__Lacibacter sp009996555
	cluster 23	1	YNE_00_9127_3	0.57	0	0	0	0	0	0	0	0	0	0	0	d__Bacteria; p__Bacteroidota; c__Bacteroidia; o__Flavobacteriales; f__Flavobacteriaceae; g__Salegentibacter; s__Salegentibacter salarius
	cluster 31	1	YNE_00_159794_2	0.32	0	0	0	0	0	0	0	0	0	0	0	d__Bacteria; p__Gemmatimonadota; c__Gemmatimonadetes; o__Gemmatimonadales; f__Gemmatimonadaceae; g__Gemmatimonas; s__Gemmatimonas sp002483225
	Total			5.59	5.82	8.25	5.99	9.52	18.16	1.6	0	2.08	11.34	3.87	49.17
Tat-dependent nosZ gene	cluster 3	4	YNE_90_40_185	0	0	1.75	3.01	21.56	20.8	0	0	0	1.57	39.68	19.25	d__Bacteria; p__Proteobacteria; c__Alphaproteobacteria; o__Rhodospirillales; f__Thalassospiraceae; g__Thalassospira; s__Thalassospira xiamenensis
	cluster 4	6	YNE_90_47_151	0.6	74.96	61.05	86.41	75.04	76.07	226.04	15.23	31.74	82.62	220.5	1008.73	d__Bacteria; p__Proteobacteria; c__Gammaproteobacteria; o__Pseudomonadales; f__Halomonadaceae; g__Halomonas; s__Halomonas titanicae
	cluster 5	5	YNE_90_77_103	0	30.65	35.6	25.28	15.72	17.96	0	9.47	26.07	24.93	89.92	121.63	d__Bacteria; p__Proteobacteria; c__Gammaproteobacteria; o__Pseudomonadales; f__Oleiphilaceae; g__Marinobacter; s__Marinobacter hydrocarbonoclasticus
	cluster 7	7	YNE_90_1529_9	9.5	2.74	2.98	3.7	1.58	2.98	13.25	0.02	0	0	0.92	4.37	d__Bacteria; p__Proteobacteria; c__Gammaproteobacteria; o__Pseudomonadales; f__Pseudomonadaceae; g__Pseudomonas_A; s__Pseudomonas_A stutzeri_G
	cluster 8	4	YNE_90_6094_2	0	1	1.39	0.86	0.45	0	0	0	0.79	0	0	0	d__Bacteria; p__Proteobacteria; c__Gammaproteobacteria; o__Pseudomonadales; f__Oleiphilaceae; g__Marinobacter; s__Marinobacter sp008795955
	cluster 9	11	YNE_90_7483_2	16.08	1.52	3.19	0	1.33	0	3.23	0.15	0	0	0.28	0	d__Bacteria; p__Proteobacteria; c__Gammaproteobacteria; o__Pseudomonadales; f__Pseudomonadaceae; g__Pseudomonas_A; s__Pseudomonas_A sp004010935
	cluster 10	5	YNE_01_58_76	0	0.92	1.99	0	2.2	1.11	0	0	2.93	0	1.58	0.22	d__Bacteria; p__Proteobacteria; c__Alphaproteobacteria; o__Rhizobiales_A; f__Rhizobiaceae_A; g__Ochrobactrum; s__Ochrobactrum anthropi
	cluster 11	5	YNE_01_4591_1	5.54	0.31	0	0	0	0	0.66	0	0	0	0	0	d__Bacteria; p__Proteobacteria; c__Gammaproteobacteria; o__Pseudomonadales; f__Oleiphilaceae; g__Marinobacter; s__Marinobacter manganoxydans_A
	cluster 14	1	YNE_40_5438_5	0	0	0.58	0	0	0	0	0	0	0	0	0	d__Bacteria; p__Proteobacteria; c__Gammaproteobacteria; o__Burkholderiales; f__Thiobacillaceae; g__Thiobacillus; s__Thiobacillus denitrificans_A
	cluster 15	1	YNE_40_5438_6	0	0	0.53	0	0	0	0	0	0	0	0	0	d__Bacteria; p__Proteobacteria; c__Gammaproteobacteria; o__Burkholderiales; f__Thiobacillaceae; g__Thiobacillus; s__Thiobacillus denitrificans_A
	cluster 17	1	YNE_00_102_61	5.48	0	0	0	0	0	0	0	0	0	0	0	d__Bacteria; p__Proteobacteria; c__Gammaproteobacteria; o__Burkholderiales; f__Rhodocyclaceae; g__Azoarcus_C; s__Azoarcus_C communis
	cluster 18	1	YNE_00_888_22	0.53	0	0	0	0	0	0	0	0	0	0	0	d__Bacteria; p__Proteobacteria; c__Alphaproteobacteria; o__Rhodobacterales; f__Rhodobacteraceae; g__Parasedimentitalea; s__Parasedimentitalea sp013214575
	cluster 19	1	YNE_00_1784_9	0.76	0	0	0	0	0	0	0	0	0	0	0	d__Bacteria; p__Proteobacteria; c__Gammaproteobacteria; o__Enterobacterales; f__Psychrobiaceae; g__Psychrobium; s__Psychrobium sp013214965
	cluster 21	1	YNE_00_2834_1	0.1	0	0	0	0	0	0	0	0	0	0	0	d__Bacteria; p__Proteobacteria; c__Alphaproteobacteria; o__Rhodobacterales; f__Rhodobacteraceae; g__Parasedimentitalea; s__Parasedimentitalea sp013214575
	cluster 22	1	YNE_00_5060_6	4.02	0	0	0	0	0	0	0	0	0	0	0	d__Bacteria; p__Proteobacteria; c__Gammaproteobacteria; o__Pseudomonadales; f__Oleiphilaceae; g__Marinobacter; s__Marinobacter sp003030785
	cluster 24	1	YNE_00_11627_1	4.23	0	0	0	0	0	1.43	0	0	0	0	0	d__Bacteria; p__Proteobacteria; c__Gammaproteobacteria; o__Pseudomonadales; f__Pseudomonadaceae; g__Pseudomonas_A; s__Pseudomonas_A kunmingensis_A
	cluster 25	1	YNE_00_15525_2	0.32	0	0	0	0	0	0	0	0	0	0	0	d__Bacteria; p__Proteobacteria; c__Alphaproteobacteria; o__Rhodobacterales; f__Rhodobacteraceae; g__Roseovarius; s__Roseovarius sp000152845
	cluster 26	1	YNE_00_15525_3	0.5	0	0	0	0	0	0	0	0	0	0	0	d__Bacteria; p__Proteobacteria; c__Alphaproteobacteria; o__Rhodobacterales; f__Rhodobacteraceae; g__Roseovarius; s__Roseovarius sp000744325
	cluster 27	1	YNE_00_42735_2	0.4	0	0	0	0	0	0	0	0	0	0	0	d__Bacteria; p__Proteobacteria; c__Alphaproteobacteria; o__Rhodobacterales; f__Rhodobacteraceae; g__Pseudooceanicola; s__Pseudooceanicola nanhaiensis
	cluster 28	1	YNE_00_96144_1	0.36	0	0	0	0	0	0	0	0	0	0	0	d__Bacteria; p__Proteobacteria; c__Alphaproteobacteria; o__Rhodobacterales; f__Rhodobacteraceae; g__Pseudooceanicola; s__Pseudooceanicola nanhaiensis
	cluster 29	1	YNE_00_123866_2	0.28	0	0	0	0	0	0	0	0	0	0	0	d__Bacteria; p__Verrucomicrobiota; c__Verrucomicrobiae; o__Verrucomicrobiales; f__Verrucomicrobiaceae; g__Prosthecobacter; s__Prosthecobacter sp903960845
	cluster 30	1	YNE_00_150274_1	0.26	0	0	0	0	0	0	0	0	0	0	0	d__Bacteria; p__Verrucomicrobiota; c__Verrucomicrobiae; o__Verrucomicrobiales; f__Verrucomicrobiaceae; g__Prosthecobacter; s__Prosthecobacter dejongeii
	Total			48.96	112.1	109.06	119.26	117.88	118.92	244.61	24.87	61.53	109.12	352.88	1154.2

## Sheet: Supplementary Data 6
Supplementary Data 6a. The N2O consumption by Tat-dependent and Sec-dependent nosZ genes after incubation at 0.1, 20 and 40 MPa for 24 h.
	nitrous oxide consumption (µmol)
	0.1 MPa_24 h	20 MPa_24 h	40 MPa_24 h
WP3NR_pSW2_Control	4.35089	5.02965	5.18835
WP3NR_pSW2_Sec-dependent nosZ	49.7595	52.7721	56.081
WP3NR_pSW2_Tat-dependent nosZ	39.4733	36.3571	37.2768
Supplementary Data 6b. The transcriptional activity (TPM) of Tat-dependent and Sec-dependent nosZ genes after incubation at 0.1, 20 and 40 MPa for 24 h.
	gene transcripts (TPM) via transcriptomes
		initial	0.1 MPa_24 h	20 MPa_24 h	40 MPa_24 h
WP3NR_pSW2_Control	rep_1	0	0	0	0
	rep_2	0	0	0	0
	rep_3	0	0	0	0
	average	0	0	0	0
WP3NR_pSW2_Sec-dependent nosZ	rep_1	18.3939	31.3666	59.0858	90.2022
	rep_2	17.7023	39.4954	47.5139	74.3354
	rep_3	14.5541	38.2797	49.1494	93.9316
	average	16.8834	36.3806	51.9164	86.1564
WP3NR_pSW2_Tat-dependent nosZ	rep_1	21.3378	29.2455	19.0681	16.8274
	rep_2	19.0867	17.7746	9.24182	14.8484
	rep_3	12.8367	19.5214	20.6672	15.2139
	average	17.7537	22.1805	16.3257	15.6299

## Sheet: Supplementary Data 7
Supplementary Data 7. The detailed information of all MAGs retrieved from the inoculum sediment and continuous flowing incubation sediment samples under different hydrostatic pressures in this study.
MAG ID	Completeness	Contamination	Taxonomy	ANI	N50	GC	sequence number	genome size	normalized abundance [RPKG (reads recruited per kilobase of genome per gigabase of metagenome)]
									inoculum (70 MPa)	0.1 MPa	40 MPa	70 MPa	90 MPa	115 MPa
YNE_90_12	96.62	1.72	d__Bacteria; p__Proteobacteria; c__Gammaproteobacteria; o__Pseudomonadales; f__Halomonadaceae; g__Halomonas; s__Halomonas titanicae	97.98	109475	0.5456	86	5.11	2.61263	337.289	276.179	410.202	421.814	410.594
YNE_70_8	100	0	d__Bacteria; p__Proteobacteria; c__Alphaproteobacteria; o__Rhodospirillales; f__Thalassospiraceae; g__Thalassospira; s__Thalassospira xiamenensis	97.48	393956	0.5483	23	4.72	0.0318094	0.845884	9.159	16.3337	130.498	123.728
YNE_40_11	100	0	d__Bacteria; p__Proteobacteria; c__Alphaproteobacteria; o__Rhodospirillales; f__Thalassospiraceae; g__Thalassospira; s__Thalassospira lucentensis	96.18	846766	0.5352	14	4.66	0.00737728	53.4887	132.348	111.188	145.866	105.801
YNE_70_38	100	0.07	d__Bacteria; p__Proteobacteria; c__Gammaproteobacteria; o__Pseudomonadales; f__Oleiphilaceae; g__Marinobacter; s__Marinobacter hydrocarbonoclasticus	96.88	295348	0.5745	26	4.01	1.2157	176.726	204.56	147.445	93.0989	103.934
YNE_01_2	99.04	0.33	d__Bacteria; p__Proteobacteria; c__Gammaproteobacteria; o__Enterobacterales; f__Enterobacteriaceae; g__Enterobacter; s__Enterobacter asburiae	96.96	238166	0.5577	28	4.69	0.0644758	51.052	52.4323	57.9116	85.2564	94.3909
YNE_90_16	95.08	0.7	d__Bacteria; p__Firmicutes; c__Bacilli; o__Bacillales_B; f__DSM-18226; g__Robertmurraya; s__		300374	0.3827	22	3.89	0.0187158	189.285	159.729	72.1345	35.3788	30.2309
YNE_90_7	99.22	0.61	d__Bacteria; p__Proteobacteria; c__Gammaproteobacteria; o__Enterobacterales; f__Shewanellaceae; g__Shewanella; s__Shewanella sp013214165	98.26	169138	0.4614	51	4.7	12.4679	0.558815	0.530416	33.8087	63.5493	63.9818
YNE_70_19	100	0.34	d__Bacteria; p__Proteobacteria; c__Gammaproteobacteria; o__Enterobacterales; f__Alteromonadaceae; g__Idiomarina; s__Idiomarina loihiensis	97.22	186240	0.4706	36	2.91	0.294248	138.933	110.233	72.0145	41.2631	41.8605
YNE_90_29	99.67	1.08	d__Bacteria; p__Bacteroidota; c__Bacteroidia; o__Flavobacteriales; f__Flavobacteriaceae; g__Muricauda; s__Muricauda sp002167435	98.55	913299	0.4036	14	4.14	0.00563143	0.0318819	0.0739788	2.04358	12.8007	38.1195
YNE_115_12	97.33	0	d__Bacteria; p__Firmicutes; c__Bacilli; o__Izemoplasmatales; f__Izemoplasmataceae; g__UBA3566; s__UBA3566 sp002376065	98.67	61093	0.3353	54	2.12	0.000497569	48.4377	65.8694	68.5952	35.541	36.7064
YNE_01_11	99.24	0.38	d__Bacteria; p__Bacteroidota; c__Bacteroidia; o__Flavobacteriales; f__Flavobacteriaceae; g__Aequorivita; s__Aequorivita sp002364215	98.31	293708	0.3857	22	3.26	0.00111837	26.0373	24.5174	20.8547	16.1617	20.7149
YNE_70_23	98.74	0.51	d__Bacteria; p__Actinobacteriota; c__Actinomycetia; o__Actinomycetales; f__Microbacteriaceae; g__Microbacterium; s__		493923	0.6687	14	3.12	0.0830021	15.9872	36.8839	17.4393	23.2524	18.782
YNE_00_16	61.84	2.3	d__Bacteria; p__Proteobacteria; c__Gammaproteobacteria; o__Pseudomonadales; f__Pseudomonadaceae; g__Pseudomonas_D; s__Pseudomonas_D sp008365385	97.22	71296	0.5765	91	3.16	257.467	28.3111	28.5183	24.8178	14.8635	15.3357
YNE_115_13	99.49	0.51	d__Bacteria; p__Actinobacteriota; c__Actinomycetia; o__Actinomycetales; f__Microbacteriaceae; g__Microbacterium; s__Microbacterium sp003293595	98.27	477076	0.6948	11	3.13	0.000582951	0.0048167	0.0114013	0.0290832	3.76801	14.3121
YNE_00_35	100	0.98	d__Bacteria; p__Proteobacteria; c__Gammaproteobacteria; o__Enterobacterales; f__Alteromonadaceae; g__Arsukibacterium; s__		839519	0.4956	25	4.13	61.7846	16.0822	19.3977	15.17	9.17042	9.98997
YNE_90_19	88.58	1.77	d__Bacteria; p__Proteobacteria; c__Gammaproteobacteria; o__Pseudomonadales; f__Pseudomonadaceae; g__Pseudomonas_A; s__		24852	0.6297	244	4.33	23.6894	12.2091	13.5881	12.8404	8.55604	9.93874
YNE_01_32	95.06	0	d__Bacteria; p__Bacteroidota; c__Bacteroidia; o__Flavobacteriales; f__Flavobacteriaceae; g__Aequorivita; s__Aequorivita vladivostokensis	97.68	86003	0.4108	57	2.86	0.00260175	8.56619	7.98049	6.97226	5.72845	9.33929
YNE_00_66	97.41	1.42	d__Bacteria; p__Proteobacteria; c__Gammaproteobacteria; o__Pseudomonadales; f__Pseudomonadaceae; g__Pseudomonas_D; s__		686999	0.6075	11	3.93	94.2245	17.199	19.1137	19.124	10.3434	9.30607
YNE_90_1	98.27	0.87	d__Bacteria; p__Proteobacteria; c__Gammaproteobacteria; o__Enterobacterales; f__Alteromonadaceae; g__Idiomarina; s__Idiomarina abyssalis	97.46	103257	0.471	43	2.62	0.874043	1.51962	1.56622	4.9704	12.8292	7.27735
YNE_115_6	97.69	0.58	d__Bacteria; p__Actinobacteriota; c__Actinomycetia; o__Actinomycetales; f__Demequinaceae; g__Demequina; s__		232680	0.6939	21	2.79	0.00142877	0.585181	3.00859	2.15992	4.63788	7.02617
YNE_01_7	96.52	0	d__Bacteria; p__Proteobacteria; c__Alphaproteobacteria; o__Rhizobiales_A; f__Rhizobiaceae_A; g__Ochrobactrum; s__Ochrobactrum anthropi	99.29	132624	0.5629	42	4.54	0.00334366	4.28321	10.5101	8.45251	7.91301	6.60163
YNE_90_3	58.12	1.77	d__Bacteria; p__Bacteroidota; c__Bacteroidia; o__Flavobacteriales; f__Flavobacteriaceae; g__Salinimicrobium; s__Salinimicrobium sediminis	97.57	5074	0.4139	431	2.18	9.36536	7.00506	5.9983	6.65949	4.66844	6.1905
YNE_70_15	99.64	0.34	d__Bacteria; p__Proteobacteria; c__Alphaproteobacteria; o__Sphingomonadales; f__Sphingomonadaceae; g__Sphingopyxis; s__Sphingopyxis terrae	96.91	228386	0.6524	29	3.67	0.0442244	12.552	13.188	7.54429	6.60148	5.97137
YNE_90_26	98.33	8.19	d__Bacteria; p__Proteobacteria; c__Gammaproteobacteria; o__Enterobacterales; f__Enterobacteriaceae; g__Lelliottia; s__Lelliottia amnigena	98.75	34792	0.5289	369	6.39	10.7605	1.40895	1.41629	4.74365	3.79007	5.86108
YNE_00_47	89.58	1.54	d__Bacteria; p__Proteobacteria; c__Gammaproteobacteria; o__Pseudomonadales; f__Alcanivoracaceae; g__Alcanivorax; s__		157045	0.5879	79	3.24	98.2202	11.0909	12.1151	7.76164	5.15799	5.46735
YNE_01_29	86.47	1.25	d__Bacteria; p__Proteobacteria; c__Gammaproteobacteria; o__Enterobacterales; f__Kangiellaceae; g__Kangiella; s__Kangiella profundi	99.98	9388	0.4389	324	2.57	0.529047	5.45665	4.11354	5.75313	4.78938	4.90555
YNE_01_23	70.45	1.38	d__Bacteria; p__Proteobacteria; c__Alphaproteobacteria; o__Rhodobacterales; f__Rhodobacteraceae; g__Sulfitobacter; s__		6381	0.6078	456	2.75	38.4902	7.23286	9.61964	6.48317	5.16851	4.51972
YNE_90_2	53.36	8.56	d__Bacteria; p__Proteobacteria; c__Gammaproteobacteria; o__Pseudomonadales; f__Pseudomonadaceae; g__Pseudomonas_A; s__Pseudomonas_A sp004010935	95.43	4367	0.609	522	2.37	27.4698	4.70701	5.30318	5.28331	4.4076	4.33589
YNE_00_22	94.97	1.99	d__Bacteria; p__Proteobacteria; c__Gammaproteobacteria; o__Pseudomonadales; f__Halomonadaceae; g__Halomonas; s__Halomonas aquamarina	97.55	17364	0.5692	267	3.1	15.4456	5.81095	4.91812	5.14583	4.14122	3.95202
YNE_70_9	98.21	0.47	d__Bacteria; p__Proteobacteria; c__Alphaproteobacteria; o__Caulobacterales; f__Hyphomonadaceae; g__Hyphomonas; s__Hyphomonas sp000682775	95.73	48871	0.5851	109	3.49	0.0273284	0.0463596	0.0937745	3.08039	3.67265	3.84198
YNE_00_46	100	0.19	d__Bacteria; p__Proteobacteria; c__Gammaproteobacteria; o__Pseudomonadales; f__Alcanivoracaceae; g__Alcanivorax; s__Alcanivorax sp002354605	95.4	2055805	0.6492	13	3.46	97.3293	8.93327	9.54064	5.63869	3.57741	3.5602
YNE_70_10	71.03	0	d__Bacteria; p__Proteobacteria; c__Gammaproteobacteria; o__Pseudomonadales; f__Pseudomonadaceae; g__Pseudomonas_D; s__		55269	0.594	108	3.74	31.4157	4.82866	5.53075	4.43644	3.15386	2.62347
YNE_115_3	70.4	9.83	d__Bacteria; p__Proteobacteria; c__Alphaproteobacteria; o__Sphingomonadales; f__Sphingomonadaceae; g__Sphingobium; s__		5613	0.6345	775	4.42	2.33199	1.19293	2.09546	1.67126	1.88639	2.22286
YNE_115_7	76.81	1	d__Bacteria; p__Proteobacteria; c__Gammaproteobacteria; o__Burkholderiales; f__Burkholderiaceae; g__Herminiimonas; s__Herminiimonas sp903993245	98.25	6359	0.5449	414	2.47	0.000699549	0.125753	0.437497	1.24758	1.2249	2.13973
YNE_115_32	53.37	7.26	d__Bacteria; p__Proteobacteria; c__Gammaproteobacteria; o__Enterobacterales; f__Enterobacteriaceae; g__Phytobacter; s__		6858	0.5387	946	5.97	4.14765	1.01653	1.09688	1.01492	0.737053	2.11318
YNE_70_4	84.53	1.42	d__Bacteria; p__Bacteroidota; c__Bacteroidia; o__Flavobacteriales; f__Flavobacteriaceae; g__Gelidibacter; s__Gelidibacter sediminis	99.05	9325	0.3692	355	2.68	0.504559	1.64989	1.64353	2.36298	1.60091	2.08516
YNE_70_36	90.26	1.12	d__Bacteria; p__Proteobacteria; c__Gammaproteobacteria; o__Enterobacterales; f__Shewanellaceae; g__Shewanella; s__Shewanella xiamenensis	97.4	10913	0.4647	459	4.2	0.230283	0.0183392	0.0497936	2.41717	2.11296	1.97671
YNE_115_27	54.84	0.09	d__Bacteria; p__Bacteroidota; c__Bacteroidia; o__Flavobacteriales; f__Flavobacteriaceae; g__Flavobacterium; s__		5415	0.4356	424	2.21	0.0054727	0.618787	0.914095	0.816205	0.759484	1.84424
YNE_01_5	98.79	1.72	d__Bacteria; p__Proteobacteria; c__Gammaproteobacteria; o__Pseudomonadales; f__Oleiphilaceae; g__Marinobacter; s__Marinobacter sp008795955	98.25	127655	0.5718	63	4.4	0.3325	4.66196	5.47132	4.30658	1.9025	1.79722
YNE_00_13	96.15	2.42	d__Bacteria; p__Proteobacteria; c__Gammaproteobacteria; o__Enterobacterales; f__Alteromonadaceae; g__Pseudoalteromonas; s__Pseudoalteromonas tetraodonis	98.19	8715	0.4018	645	4.17	3.07101	1.22289	1.07067	1.3453	1.42442	1.36667
YNE_00_26	51.91	3.45	d__Bacteria; p__Proteobacteria; c__Alphaproteobacteria; o__Sphingomonadales; f__Sphingomonadaceae; g__Erythrobacter_A; s__		5200	0.5971	447	2.09	4.17363	1.10267	1.16791	1.31983	1.3398	1.3114
YNE_70_18	79.13	1.3	d__Bacteria; p__Firmicutes_A; c__Clostridia; o__Peptostreptococcales; f__Natronincolaceae; g__Anaerovirgula; s__		9474	0.3493	521	4.25	4.51523e-05	0.393201	1.78691	2.37465	1.29133	1.2721
YNE_00_74	69.33	6.74	d__Bacteria; p__Proteobacteria; c__Alphaproteobacteria; o__Sphingomonadales; f__Sphingomonadaceae; g__Erythrobacter_A; s__Erythrobacter_A sp013911865	98.23	11237	0.6111	241	1.81	9.46273	2.08134	2.34128	1.6591	1.287	1.16431
YNE_00_29	92.31	2.14	d__Bacteria; p__Actinobacteriota; c__Acidimicrobiia; o__Acidimicrobiales; f__; g__; s__		15000	0.715	349	4.04	4.34001	1.04669	2.82012	1.34479	1.3492	1.11009
YNE_40_33	76.36	1.33	d__Bacteria; p__Proteobacteria; c__Alphaproteobacteria; o__Caulobacterales; f__Caulobacteraceae; g__Brevundimonas; s__Brevundimonas mediterranea_A	97.26	6650	0.6748	427	2.66	0.196051	2.02231	2.75594	1.59272	1.35219	1.09862
YNE_40_19	54.44	0.52	d__Bacteria; p__Firmicutes_A; c__Clostridia; o__Clostridiales; f__Clostridiaceae; g__Proteiniclasticum; s__Proteiniclasticum sp009930125	95.8	5849	0.4647	322	1.8	0.00658867	1.72348	2.37405	1.36404	0.901372	0.965244
YNE_00_56	100	4.2	d__Bacteria; p__Proteobacteria; c__Gammaproteobacteria; o__Enterobacterales; f__Alteromonadaceae; g__Pseudidiomarina; s__Pseudidiomarina aestuarii_A	96.73	419047	0.4969	137	3.35	10.8037	2.15006	2.06177	1.43418	0.946997	0.958371
YNE_70_34	61.82	2.12	d__Bacteria; p__Bacteroidota; c__Bacteroidia; o__Flavobacteriales; f__Flavobacteriaceae; g__Gillisia; s__		7053	0.3905	377	2.46	0.176931	1.59695	1.65484	1.77672	0.92998	0.833048
YNE_00_69	78.72	7.82	d__Archaea; p__Thermoproteota; c__Nitrososphaeria; o__Nitrososphaerales; f__Nitrosopumilaceae; g__CSP1-1; s__		2910	0.3353	526	1.5	16.1549	1.30002	0.993437	1.16688	0.728961	0.818354
YNE_00_61	69.82	9.36	d__Bacteria; p__Proteobacteria; c__Gammaproteobacteria; o__UBA4486; f__UBA4486; g__SMWN01; s__		2079	0.4318	1460	2.92	2.84341	0.31098	0.30282	0.582453	0.783952	0.805542
YNE_00_24	99.56	0.65	d__Bacteria; p__Proteobacteria; c__Gammaproteobacteria; o__Pseudomonadales; f__Oleiphilaceae; g__Marinobacter; s__		898276	0.5892	15	3.85	17.3583	1.409	1.64579	0.967018	0.610347	0.675599
YNE_00_3	87.23	3.42	d__Bacteria; p__Bacteroidota; c__Bacteroidia; o__Flavobacteriales; f__Flavobacteriaceae; g__Salegentibacter; s__Salegentibacter mishustinae	95.83	5083	0.3715	1010	4.24	2.78268	0.738229	0.57509	0.672982	0.452531	0.582065
YNE_00_31	98.82	1.35	d__Bacteria; p__Proteobacteria; c__Gammaproteobacteria; o__Pseudomonadales; f__Saccharospirillaceae; g__Saccharospirillum; s__		165745	0.564	50	4.6	5.82845	1.27786	1.28457	0.835524	0.471578	0.461426
YNE_00_34	87.84	8.41	d__Bacteria; p__Proteobacteria; c__Alphaproteobacteria; o__Sphingomonadales; f__Sphingomonadaceae; g__Erythrobacter_A; s__		12780	0.5997	255	2.64	3.39029	0.564566	0.715809	0.554089	0.44208	0.403636
YNE_00_25	84.71	2.35	d__Bacteria; p__Proteobacteria; c__Alphaproteobacteria; o__Rhodobacterales; f__Rhodobacteraceae; g__Limimaricola; s__		6475	0.6627	666	3.49	3.97282	0.478138	0.677494	0.458995	0.352327	0.368287
YNE_00_30	99.59	0.62	d__Bacteria; p__Proteobacteria; c__Gammaproteobacteria; o__Pseudomonadales; f__Moraxellaceae; g__Psychrobacter; s__Psychrobacter pacificensis	97.93	88160	0.4389	67	3.06	12.6506	0.755236	0.740679	0.483825	0.294496	0.304779
YNE_00_8	71.01	5.22	d__Bacteria; p__Proteobacteria; c__Gammaproteobacteria; o__Woeseiales; f__Woeseiaceae; g__; s__		2987	0.5572	925	2.49	4.708	0.355268	0.365345	0.377621	0.263308	0.266009
YNE_00_32	56.31	8.74	d__Archaea; p__Thermoproteota; c__Nitrososphaeria; o__Nitrososphaerales; f__Nitrosopumilaceae; g__Nitrosopumilus; s__		4470	0.3278	246	0.94	4.46718	0.254161	0.187744	0.251192	0.145088	0.164889
YNE_00_76	96.16	4.01	d__Bacteria; p__Proteobacteria; c__Alphaproteobacteria; o__Rhodobacterales; f__Rhodobacteraceae; g__Parasedimentitalea; s__		8192	0.5909	634	3.85	3.45745	0.399354	0.412007	0.243754	0.150508	0.155672
YNE_00_19	52.66	3.68	d__Bacteria; p__Nitrospinota_A; c__UBA8248; o__; f__; g__; s__		1628	0.6103	649	1.04	2.82766	0.112547	0.117941	0.108791	0.0717923	0.0839096
YNE_00_65	96.34	2.99	d__Bacteria; p__Proteobacteria; c__Gammaproteobacteria; o__Enterobacterales; f__Psychrobiaceae; g__Psychrobium; s__		11048	0.4695	531	4.37	4.10819	0.144249	0.131504	0.0646627	0.051391	0.0524134
YNE_00_33	98.34	0.5	d__Bacteria; p__Proteobacteria; c__Gammaproteobacteria; o__Burkholderiales; f__Rhodocyclaceae; g__Methyloversatilis; s__Methyloversatilis discipulorum_A	97.25	159588	0.6655	45	4.29	24.9821	0.103742	0.015725	0.0146386	0.00988908	0.0126588
YNE_00_12	52.75	2.22	d__Bacteria; p__Bacteroidota; c__Bacteroidia; o__Chitinophagales; f__Chitinophagaceae; g__Lacibacter; s__		2415	0.4061	1442	3.19	2.02512	0.00294567	0.00230882	0.00231588	0.00152789	0.00196403

## Sheet: Supplementary Data 8
Supplementary Data 8. The retrieved MAGs that actively involved in denitrification pathways in the inoculum sediment and continuous flowing incubation sediment samples under different hydrostatic pressures. These MAGs ID in red font indicate that denitrification-related genes in this MAG are transcribed actively under at least one hydrostatic pressure condition. For nosZ genes, the green font ind…
Sequence ID	KO number	Denitrification-gene description	Gene abundance (TPM) via metagenomes						Gene transcripts (TPM) via metatranscriptomes						MAGs ID	Taxonomy
			inoculum (70 MPa)	0.1 MPa	40 MPa	70 MPa	90 MPa	115 MPa	inoculum (70 MPa)	0.1 MPa	40 MPa	70 MPa	90 MPa	115 MPa
YNE_00_2573_8	K00376	nosZ; nitrous-oxide reductase [EC:1.7.2.4]	0.596239	0	0	0	0	0	0	0	0	0	0	0	YNE_00_12	d__Bacteria; p__Bacteroidota; c__Bacteroidia; o__Chitinophagales; f__Chitinophagaceae; g__Lacibacter; s__
YNE_00_7765_2	K00370	narG, narZ, nxrA; nitrate reductase / nitrite oxidoreductase, alpha subunit [EC:1.7.5.1 1.7.99.-]	2.15932	0.340632	0.39852	0.211917	0.172906	0.131426	0	0	0	0	0	0.0542581	YNE_00_26	d__Bacteria; p__Proteobacteria; c__Alphaproteobacteria; o__Sphingomonadales; f__Sphingomonadaceae; g__Erythrobacter_A; s__
YNE_00_20859_1	K00371	narH, narY, nxrB; nitrate reductase / nitrite oxidoreductase, beta subunit [EC:1.7.5.1 1.7.99.-]	0.796481	0	0	0	0	0	0	0	0	0	0	0
YNE_00_5121_8	K00371	narH, narY, nxrB; nitrate reductase / nitrite oxidoreductase, beta subunit [EC:1.7.5.1 1.7.99.-]	1.04909	0	0	0	0	0	0	0	0	0	0	0
YNE_00_7765_1	K00371	narH, narY, nxrB; nitrate reductase / nitrite oxidoreductase, beta subunit [EC:1.7.5.1 1.7.99.-]	1.53512	0.282332	0.434039	0.340962	0.185463	0	0	0	0	0	0	0
YNE_00_11421_6	K00374	narI, narV; nitrate reductase gamma subunit [EC:1.7.5.1 1.7.99.-]	0.899218	0.369674	0.548938	0	0	0	0	0	0	0	0	0
YNE_00_5121_6	K00374	narI, narV; nitrate reductase gamma subunit [EC:1.7.5.1 1.7.99.-]	1.104	0	0	0	0	0	0	0	0	0	0	0
YNE_00_1170_10	K00368	nirK; nitrite reductase (NO-forming) [EC:1.7.2.1]	0.755694	0	0.553586	0.395885	0.244702	0.263054	0	0	0	0	0	0.272892	YNE_00_29	d__Bacteria; p__Actinobacteriota; c__Acidimicrobiia; o__Acidimicrobiales; f__; g__; s__
YNE_00_2231_7	K00368	nirK; nitrite reductase (NO-forming) [EC:1.7.2.1]	0.976366	0.163065	0.625835	0.283272	0.407493	0.285191	0	0	0	0	0	0
YNE_00_9592_4	K00368	nirK; nitrite reductase (NO-forming) [EC:1.7.2.1]	1.26338	0	0.340972	0	0	0	0	0	0	0	0	0
YNE_00_9127_3	K00376	nosZ; nitrous-oxide reductase [EC:1.7.2.4]	0.940645	0.253775	0.215335	0.102341	0.128817	0.0906699	0	0	0	0	0	0	YNE_00_3	d__Bacteria; p__Bacteroidota; c__Bacteroidia; o__Flavobacteriales; f__Flavobacteriaceae; g__Salegentibacter; s__Salegentibacter mishustinae
YNE_00_102_44	K00370	narG, narZ, nxrA; nitrate reductase / nitrite oxidoreductase, alpha subunit [EC:1.7.5.1 1.7.99.-]	8.19995	0.0517416	0.156459	0.164169	0.105057	0.145447	0	0	0	0	0	0	YNE_00_33	d__Bacteria; p__Proteobacteria; c__Gammaproteobacteria; o__Burkholderiales; f__Rhodocyclaceae; g__Methyloversatilis; s__Methyloversatilis discipulorum_A
YNE_00_38_140	K00370	narG, narZ, nxrA; nitrate reductase / nitrite oxidoreductase, alpha subunit [EC:1.7.5.1 1.7.99.-]	5.75186	0	0	0	0	0	0	0	0	0	0	0
YNE_00_102_43	K00371	narH, narY, nxrB; nitrate reductase / nitrite oxidoreductase, beta subunit [EC:1.7.5.1 1.7.99.-]	8.14223	0	0.152939	0	0	0	0	0	0	0	0	0
YNE_00_102_41	K00374	narI, narV; nitrate reductase gamma subunit [EC:1.7.5.1 1.7.99.-]	6.11419	0.314198	0.344537	0	0	0	0	0	0	0	0	0
YNE_00_102_50	K04561	norB; nitric oxide reductase subunit B [EC:1.7.2.5]	6.18052	0	0	0	0	0	0	0	0	0	0	0
YNE_00_80_108	K04561	norB; nitric oxide reductase subunit B [EC:1.7.2.5]	7.02243	0.0858286	0	0	0	0	0	0	0	0	0	0.107267
YNE_00_102_51	K02305	norC; nitric oxide reductase subunit C	5.82379	0	0	0	0	0	0	0	0	0	0	0
YNE_00_102_61	K00376	nosZ; nitrous-oxide reductase [EC:1.7.2.4]	8.82791	0	0	0	0	0	0	0	0	0	0	0
YNE_00_6_665	K00370	narG, narZ, nxrA; nitrate reductase / nitrite oxidoreductase, alpha subunit [EC:1.7.5.1 1.7.99.-]	17.8747	3.28711	4.0417	2.85211	1.80739	1.82423	0	0	0	3.64495	0.434961	0.388063	YNE_00_35	d__Bacteria; p__Proteobacteria; c__Gammaproteobacteria; o__Enterobacterales; f__Alteromonadaceae; g__Arsukibacterium; s__
YNE_00_6_664	K00371	narH, narY, nxrB; nitrate reductase / nitrite oxidoreductase, beta subunit [EC:1.7.5.1 1.7.99.-]	16.6468	2.96118	3.8074	2.93241	1.54436	1.75312	0	1.35091	0	0	0	0
YNE_00_6_662	K00374	narI, narV; nitrate reductase gamma subunit [EC:1.7.5.1 1.7.99.-]	19.4928	3.30885	4.45276	3.47618	1.91577	1.92779	0	0	0.60846	0	0	0.397191
YNE_00_6_655	K04561	norB; nitric oxide reductase subunit B [EC:1.7.2.5]	18.0589	2.95706	3.5315	2.47843	1.44512	1.95976	0	0	0	0	1.52754	5.01162
YNE_00_30405_2	K00368	nirK; nitrite reductase (NO-forming) [EC:1.7.2.1]	24.104	1.14248	1.50954	1.08901	0.958657	0.816384	0	0	0	0	0	0	YNE_00_61	d__Bacteria; p__Proteobacteria; c__Gammaproteobacteria; o__UBA4486; f__UBA4486; g__SMWN01; s__
YNE_00_9734_1	K00368	nirK; nitrite reductase (NO-forming) [EC:1.7.2.1]	1.4987	0	0	0	0	0	0	0	0	0	0	0
YNE_00_14593_3	K02567	napA; nitrate reductase (cytochrome) [EC:1.9.6.1]	0.959987	0	0	0	0	0	0	0	0	0	0	0	YNE_00_65	d__Bacteria; p__Proteobacteria; c__Gammaproteobacteria; o__Enterobacterales; f__Psychrobiaceae; g__Psychrobium; s__
YNE_00_580_4	K02567	napA; nitrate reductase (cytochrome) [EC:1.9.6.1]	1.60306	0	0	0	0	0	0	0	0	0	0	0
YNE_00_14593_2	K02568	napB; nitrate reductase (cytochrome), electron transfer subunit	1.044	0	0	0	0	0	0	0	0	0	0	0
YNE_00_580_5	K02568	napB; nitrate reductase (cytochrome), electron transfer subunit	1.18188	0	0	0	0	0	0.758864	0	0	0	0	0
YNE_00_1847_9	K00368	nirK; nitrite reductase (NO-forming) [EC:1.7.2.1]	1.80935	0	0	0	0	0	0	0	0	0	0	0
YNE_00_6512_8	K04561	norB; nitric oxide reductase subunit B [EC:1.7.2.5]	1.43212	0	0	0	0	0	0	0	0	0	0	0
YNE_00_9667_2	K04561	norB; nitric oxide reductase subunit B [EC:1.7.2.5]	0.831174	0	0	0	0	0	0	0	0	0	0	0
YNE_00_6512_7	K02305	norC; nitric oxide reductase subunit C	1.22947	0	0	0	0	0	0	0	0	0	0	0
YNE_00_1784_9	K00376	nosZ; nitrous-oxide reductase [EC:1.7.2.4]	1.18246	0	0	0	0	0	0	0	0	0	0	0
YNE_00_10_251	K00370	narG, narZ, nxrA; nitrate reductase / nitrite oxidoreductase, alpha subunit [EC:1.7.5.1 1.7.99.-]	36.8434	4.48162	4.8751	4.41138	2.27728	2.26768	1.20166	1.45882	0.217681	5.29748	0	0.343709	YNE_00_66	d__Bacteria; p__Proteobacteria; c__Gammaproteobacteria; o__Pseudomonadales; f__Pseudomonadaceae; g__Pseudomonas_D; s__
YNE_00_10_252	K00371	narH, narY, nxrB; nitrate reductase / nitrite oxidoreductase, beta subunit [EC:1.7.5.1 1.7.99.-]	28.1167	3.51172	3.67606	3.81898	1.72961	1.39133	0	0.838118	0	0	0	1.20905
YNE_00_10_254	K00374	narI, narV; nitrate reductase gamma subunit [EC:1.7.5.1 1.7.99.-]	24.3776	2.4457	3.00553	2.9434	1.45549	1.28469	1.8554	0	0	0	0	0.2387
YNE_00_10_262	K04561	norB; nitric oxide reductase subunit B [EC:1.7.2.5]	34.7874	3.60262	4.45927	4.30588	2.4681	1.85587	0.223424	0.782204	0	0	0	0.865866
YNE_00_10_263	K02305	norC; nitric oxide reductase subunit C	29.3778	3.51149	4.69287	3.80939	1.82295	2.32257	0	0	0	23.1515	0	0
YNE_00_4517_3	K00368	nirK; nitrite reductase (NO-forming) [EC:1.7.2.1]	14.8132	0.778736	0.822303	0.583676	0.401562	0.34849	0	0	0	0	0	0	YNE_00_69	d__Archaea; p__Thermoproteota; c__Nitrososphaeria; o__Nitrososphaerales; f__Nitrosopumilaceae; g__CSP1-1; s__
YNE_00_4778_6	K02567	napA; nitrate reductase (cytochrome) [EC:1.9.6.1]	1.16632	0	0	0	0	0	0	0	0	0	0	0	YNE_00_76	d__Bacteria; p__Proteobacteria; c__Alphaproteobacteria; o__Rhodobacterales; f__Rhodobacteraceae; g__Parasedimentitalea; s__
YNE_00_4778_7	K02567	napA; nitrate reductase (cytochrome) [EC:1.9.6.1]	0.987596	0	0	0	0	0	0	0	0	0	0.093562	0
YNE_00_6998_4	K02567	napA; nitrate reductase (cytochrome) [EC:1.9.6.1]	1.31938	0	0	0	0	0	0	0	0	0	0	0
YNE_00_1124_8	K00368	nirK; nitrite reductase (NO-forming) [EC:1.7.2.1]	1.35585	0	0	0	0	0	0	0	0	0	0	0
YNE_00_1124_14	K04561	norB; nitric oxide reductase subunit B [EC:1.7.2.5]	1.94524	0.195578	0.185868	0	0	0.154153	0	0	0	0	0	1.54998
YNE_00_8870_4	K04561	norB; nitric oxide reductase subunit B [EC:1.7.2.5]	3.17102	0.251036	0.28252	0.14919	0	0.204273	0	0	0	0	0	0
YNE_00_1124_13	K02305	norC; nitric oxide reductase subunit C	1.66015	0	0	0	0	0	0	0	0	0	0	0
YNE_00_8870_3	K02305	norC; nitric oxide reductase subunit C	3.63955	0	0	0	0	0	0	0	0	0	0	0
YNE_00_888_22	K00376	nosZ; nitrous-oxide reductase [EC:1.7.2.4]	0.852297	0	0	0	0	0	0	0	0	0	0	0
YNE_00_17908_2	K04561	norB; nitric oxide reductase subunit B [EC:1.7.2.5]	2.05383	0	0	0	0	0	0	0	0	0	0	0	YNE_00_8	d__Bacteria; p__Proteobacteria; c__Gammaproteobacteria; o__Woeseiales; f__Woeseiaceae; g__; s__
YNE_00_15956_4	K02305	norC; nitric oxide reductase subunit C	1.48333	0	0	0	0	0	0	0	0	0	0	0
YNE_01_36_204	K00368	nirK; nitrite reductase (NO-forming) [EC:1.7.2.1]	0	4.96073	5.12754	4.31844	2.8637	4.55578	0	0	0	2.90105	0	1.81902	YNE_01_11	d__Bacteria; p__Bacteroidota; c__Bacteroidia; o__Flavobacteriales; f__Flavobacteriaceae; g__Aequorivita; s__Aequorivita sp002364215
YNE_01_36_225	K04561	norB; nitric oxide reductase subunit B [EC:1.7.2.5]	0	4.3583	4.77791	3.64536	2.97702	3.9025	0	0	0	0	0	1.08781
YNE_01_36_234	K04561	norB; nitric oxide reductase subunit B [EC:1.7.2.5]	0	5.65491	5.72888	4.27226	2.91069	3.47264	0	0	0	14.4356	0	0
YNE_01_36_226	K02305	norC; nitric oxide reductase subunit C	0	4.91336	2.89387	3.64498	2.05391	3.86767	0	0	0	0	0	0
YNE_01_36_235	K02305	norC; nitric oxide reductase subunit C	0	6.86336	5.40391	6.26707	4.94222	5.00803	0	0	0	0	0	0
YNE_01_36_242	K00376	nosZ; nitrous-oxide reductase [EC:1.7.2.4]	0	4.85798	5.76022	4.07502	2.93518	3.59382	0	0	0	11.2949	0	0.666977
YNE_01_63_13	K00370	narG, narZ, nxrA; nitrate reductase / nitrite oxidoreductase, alpha subunit [EC:1.7.5.1 1.7.99.-]	0	10.4667	10.9567	12.2211	16.4635	18.1887	0.961999	0	0.668144	13.4361	2.08201	61.1646	YNE_01_2	d__Bacteria; p__Proteobacteria; c__Gammaproteobacteria; o__Enterobacterales; f__Enterobacteriaceae; g__Enterobacter; s__Enterobacter asburiae
YNE_01_63_12	K00371	narH, narY, nxrB; nitrate reductase / nitrite oxidoreductase, beta subunit [EC:1.7.5.1 1.7.99.-]	0	10.3351	10.7738	12.5164	16.4339	18.8091	0.364406	0.529411	0	46.8433	2.50362	4.44186
YNE_01_63_10	K00374	narI, narV; nitrate reductase gamma subunit [EC:1.7.5.1 1.7.99.-]	0	10.2601	10.5632	10.5321	14.4757	16.2217	0.556353	0	0	0	0.528016	1.61688
YNE_01_2175_3	K00368	nirK; nitrite reductase (NO-forming) [EC:1.7.2.1]	0	0.371599	0.567562	0	0	0	0	0	0	0	0	0	YNE_01_29	d__Bacteria; p__Proteobacteria; c__Gammaproteobacteria; o__Enterobacterales; f__Kangiellaceae; g__Kangiella; s__Kangiella profundi
YNE_01_2175_4	K00368	nirK; nitrite reductase (NO-forming) [EC:1.7.2.1]	0	0.393288	0.302307	0	0	0	0	0	0	0	0	0
YNE_01_5217_4	K15864	nirS; nitrite reductase (NO-forming) / hydroxylamine reductase [EC:1.7.2.1 1.7.99.1]	0	0.384827	0.525725	0	0	0	0	0	0	0	0	0
YNE_01_1102_3	K04561	norB; nitric oxide reductase subunit B [EC:1.7.2.5]	0	0.375511	0.32527	0.232886	0	0	0	0	0	0	0	0
YNE_01_236_9	K00368	nirK; nitrite reductase (NO-forming) [EC:1.7.2.1]	0	1.93323	1.63215	1.31051	0.802329	1.60337	0	0	0	0	0	0.324473	YNE_01_32	d__Bacteria; p__Bacteroidota; c__Bacteroidia; o__Flavobacteriales; f__Flavobacteriaceae; g__Aequorivita; s__Aequorivita vladivostokensis
YNE_01_197_15	K04561	norB; nitric oxide reductase subunit B [EC:1.7.2.5]	0	1.82941	1.566	1.15989	0.778396	1.62706	0	0	0	0	0	0.946391
YNE_01_197_16	K02305	norC; nitric oxide reductase subunit C	0	1.1148	1.52051	1.05959	0.670665	1.57711	0	0	0	0	0	0
YNE_01_197_24	K00376	nosZ; nitrous-oxide reductase [EC:1.7.2.4]	0	1.5589	1.91648	1.06062	0.984528	1.47545	0	0	0	0	0	37.4167
YNE_01_95_170	K02567	napA; nitrate reductase (cytochrome) [EC:1.9.6.1]	0.138562	0.968383	1.23497	0.964821	0.39758	0.356164	0.184584	0	0	0	0	0	YNE_01_5	d__Bacteria; p__Proteobacteria; c__Gammaproteobacteria; o__Pseudomonadales; f__Oleiphilaceae; g__Marinobacter; s__Marinobacter sp008795955
YNE_01_95_169	K02568	napB; nitrate reductase (cytochrome), electron transfer subunit	0	0.785266	0.844006	0.882856	0	0.374085	0	0	0	0	0	0
YNE_01_138_116	K00370	narG, narZ, nxrA; nitrate reductase / nitrite oxidoreductase, alpha subunit [EC:1.7.5.1 1.7.99.-]	4.83626	1.24343	1.62426	1.24216	0.556201	0.541589	0.28925	0	0	1.66009	0	0
YNE_01_138_117	K00371	narH, narY, nxrB; nitrate reductase / nitrite oxidoreductase, beta subunit [EC:1.7.5.1 1.7.99.-]	2.25889	1.15514	1.2108	0.953265	0.563359	0.535572	0	0	0	0	0	0
YNE_01_138_119	K00374	narI, narV; nitrate reductase gamma subunit [EC:1.7.5.1 1.7.99.-]	1.74144	1.12626	1.24458	0.699048	0	0.476407	0	0	0	0	0	0
YNE_01_181_23	K00368	nirK; nitrite reductase (NO-forming) [EC:1.7.2.1]	0	1.09388	0.947848	1.05684	0.326623	0.491566	0.632103	0	3.31942	0	0	0
YNE_01_138_27	K15864	nirS; nitrite reductase (NO-forming) / hydroxylamine reductase [EC:1.7.2.1 1.7.99.1]	1.24083	1.35456	1.65827	0.923444	0.346413	0.451385	2.13028	0	0	0	0	0.183962
YNE_01_100_69	K04561	norB; nitric oxide reductase subunit B [EC:1.7.2.5]	0.479994	0.862238	0.947848	0.752995	0.431142	0.304303	0	0	0	4.30767	0	0
YNE_01_138_37	K04561	norB; nitric oxide reductase subunit B [EC:1.7.2.5]	1.61374	0.932147	1.10733	0.879278	0.358067	0.366591	0	0	0	0	0	0
YNE_01_232_70	K04561	norB; nitric oxide reductase subunit B [EC:1.7.2.5]	6.04494	1.43192	1.35898	1.14236	0.347622	0.474194	0.886586	0.110107	0	0	0	0.446826
YNE_01_100_68	K02305	norC; nitric oxide reductase subunit C	0	0.81564	0.99443	0.484733	0	0	0	0	0	0	0	0
YNE_01_138_38	K02305	norC; nitric oxide reductase subunit C	1.02844	0.990931	1.13008	0.895139	0.442639	0	0	0	0	0	0	0
YNE_01_2980_2	K00376	nosZ; nitrous-oxide reductase [EC:1.7.2.4]	1.59163	1.19855	1.59198	0.920327	0.459885	0.334733	0.515047	0	0.749709	0	0	0
YNE_01_81_107	K00370	narG, narZ, nxrA; nitrate reductase / nitrite oxidoreductase, alpha subunit [EC:1.7.5.1 1.7.99.-]	0	1.0233	2.52692	1.85285	1.70258	1.48645	0	0	0	0	0.552106	0.0459739	YNE_01_7	d__Bacteria; p__Proteobacteria; c__Alphaproteobacteria; o__Rhizobiales_A; f__Rhizobiaceae_A; g__Ochrobactrum; s__Ochrobactrum anthropi
YNE_01_81_108	K00371	narH, narY, nxrB; nitrate reductase / nitrite oxidoreductase, beta subunit [EC:1.7.5.1 1.7.99.-]	0	1.00832	2.16158	1.78457	1.41193	1.5389	0	0	0	0	0	0
YNE_01_81_110	K00374	narI, narV; nitrate reductase gamma subunit [EC:1.7.5.1 1.7.99.-]	0	0.814126	1.84634	1.84869	1.50274	0.897464	0	0	0	0	0	1.33669
YNE_01_133_78	K00368	nirK; nitrite reductase (NO-forming) [EC:1.7.2.1]	0	1.30836	2.69535	1.87007	1.95035	1.64175	0	0	0	0	0	0.294647
YNE_01_58_42	K00368	nirK; nitrite reductase (NO-forming) [EC:1.7.2.1]	0	1.11973	2.36058	1.97505	1.63308	1.30519	0	0.247927	2.24272	3.5734	0	0.803476
YNE_01_58_34	K04561	norB; nitric oxide reductase subunit B [EC:1.7.2.5]	0	0.966654	1.93485	1.88942	1.11578	1.27654	0	0	1.79218	6.64858	2.77775	0.449756
YNE_01_58_35	K02305	norC; nitric oxide reductase subunit C	0	0.905619	2.33874	2.22303	2.07862	1.39657	0	0	0	0	0	0
YNE_01_58_76	K00376	nosZ; nitrous-oxide reductase [EC:1.7.2.4]	0	1.01419	2.15538	1.75742	1.33188	1.21853	0	0	2.8106	0	1.14458	0.263354
YNE_115_12_170	K02567	napA; nitrate reductase (cytochrome) [EC:1.9.6.1]	0	0	0	0	1.05279	3.14373	0	0	0	0	0	0	YNE_115_13	d__Bacteria; p__Actinobacteriota; c__Actinomycetia; o__Actinomycetales; f__Microbacteriaceae; g__Microbacterium; s__Microbacterium sp003293595
YNE_115_18_183	K00370	narG, narZ, nxrA; nitrate reductase / nitrite oxidoreductase, alpha subunit [EC:1.7.5.1 1.7.99.-]	0	0	0	0	0.628749	2.59963	0	0	0	0	0	0.751266
YNE_115_18_184	K00371	narH, narY, nxrB; nitrate reductase / nitrite oxidoreductase, beta subunit [EC:1.7.5.1 1.7.99.-]	0.221842	0	0	0	0.854653	2.79453	0	0	0	0	0	0.910561
YNE_115_18_186	K00374	narI, narV; nitrate reductase gamma subunit [EC:1.7.5.1 1.7.99.-]	0	0	0	0	0.477153	1.8594	0	0	0	0	0	0.988226
YNE_115_18_188	K00368	nirK; nitrite reductase (NO-forming) [EC:1.7.2.1]	0	0	0	0	0.548103	2.36297	0	0	0	0	0	1.04239
YNE_115_18_189	K00368	nirK; nitrite reductase (NO-forming) [EC:1.7.2.1]	0	0	0	0	0.774672	2.7759	0	0	0	0	0	0.449956
YNE_115_10229_3	K00370	narG, narZ, nxrA; nitrate reductase / nitrite oxidoreductase, alpha subunit [EC:1.7.5.1 1.7.99.-]	0	0	0	0	0	0.734962	0	0	0	0	0	0	YNE_115_32	d__Bacteria; p__Proteobacteria; c__Gammaproteobacteria; o__Enterobacterales; f__Enterobacteriaceae; g__Phytobacter; s__
YNE_115_38_110	K00370	narG, narZ, nxrA; nitrate reductase / nitrite oxidoreductase, alpha subunit [EC:1.7.5.1 1.7.99.-]	0	0.171645	0.668351	0.606896	1.02133	1.55669	0	0	0	0	0	0.393285	YNE_115_6	d__Bacteria; p__Actinobacteriota; c__Actinomycetia; o__Actinomycetales; f__Demequinaceae; g__Demequina; s__
YNE_115_38_109	K00371	narH, narY, nxrB; nitrate reductase / nitrite oxidoreductase, beta subunit [EC:1.7.5.1 1.7.99.-]	0	0.169269	0.716354	0.510412	0.912916	1.41434	0	0	0	0	0	0.273771
YNE_115_38_107	K00374	narI, narV; nitrate reductase gamma subunit [EC:1.7.5.1 1.7.99.-]	0	0	0.882875	0.601075	0.937407	1.45421	0	0	0	0	0	0
YNE_115_45_310	K00368	nirK; nitrite reductase (NO-forming) [EC:1.7.2.1]	0	0.0952382	0.573768	0.300273	0.82874	1.2126	0	0	0	0	0	0.0770176
YNE_115_2952_4	K02567	napA; nitrate reductase (cytochrome) [EC:1.9.6.1]	0	0	0	0.220333	0.232433	0.494523	0	0	0	0	0	0	YNE_115_7	d__Bacteria; p__Proteobacteria; c__Gammaproteobacteria; o__Burkholderiales; f__Burkholderiaceae; g__Herminiimonas; s__Herminiimonas sp903993245
YNE_40_3_455	K02567	napA; nitrate reductase (cytochrome) [EC:1.9.6.1]	0	10.8801	27.8206	22.3517	29.233	20.2301	0	2.78166	8.03082	29.7925	3.88168	2.80425	YNE_40_11	d__Bacteria; p__Proteobacteria; c__Alphaproteobacteria; o__Rhodospirillales; f__Thalassospiraceae; g__Thalassospira; s__Thalassospira lucentensis
YNE_40_3_456	K02568	napB; nitrate reductase (cytochrome), electron transfer subunit	0	10.7404	26.3837	20.3178	25.3511	18.4194	0	29.6385	37.8455	15.2429	7.42563	11.3843
YNE_40_1354_4	K00370	narG, narZ, nxrA; nitrate reductase / nitrite oxidoreductase, alpha subunit [EC:1.7.5.1 1.7.99.-]	0.101	0.522215	0.608977	0.295079	0.214008	0.265786	0	0	0	0	0.0527316	0.0542413	YNE_40_33	d__Bacteria; p__Proteobacteria; c__Alphaproteobacteria; o__Caulobacterales; f__Caulobacteraceae; g__Brevundimonas; s__Brevundimonas mediterranea_A
YNE_40_1354_5	K00371	narH, narY, nxrB; nitrate reductase / nitrite oxidoreductase, beta subunit [EC:1.7.5.1 1.7.99.-]	0	0.350427	0.582802	0.251803	0.142302	0.223088	0	0	0	0	0	0
YNE_40_1354_8	K00374	narI, narV; nitrate reductase gamma subunit [EC:1.7.5.1 1.7.99.-]	0	0	0	0.584892	0	0	0	0	0	0	0	0
YNE_40_4606_7	K00368	nirK; nitrite reductase (NO-forming) [EC:1.7.2.1]	0	0.534035	0.528668	0.219277	0	0	0	0	0	0	0	0
YNE_70_7284_4	K00371	narH, narY, nxrB; nitrate reductase / nitrite oxidoreductase, beta subunit [EC:1.7.5.1 1.7.99.-]	10.8821	0.961956	1.3355	1.03505	0.588303	0.569181	0	0	0	0	0	0	YNE_70_10	d__Bacteria; p__Proteobacteria; c__Gammaproteobacteria; o__Pseudomonadales; f__Pseudomonadaceae; g__Pseudomonas_D; s__
YNE_70_7284_2	K00374	narI, narV; nitrate reductase gamma subunit [EC:1.7.5.1 1.7.99.-]	7.38507	0.92768	1.10203	0.714207	0.706339	0.268444	0	0	0	0	0	0
YNE_70_418_29	K00368	nirK; nitrite reductase (NO-forming) [EC:1.7.2.1]	9.93378	0.617723	0.886697	0.700153	0.509531	0.550085	0	0.495666	0	0	0	0.988679
YNE_70_427_17	K04561	norB; nitric oxide reductase subunit B [EC:1.7.2.5]	0	2.4384	2.51108	1.54409	1.1654	1.1736	0	0.136904	0	0	0	0.288102	YNE_70_15	d__Bacteria; p__Proteobacteria; c__Alphaproteobacteria; o__Sphingomonadales; f__Sphingomonadaceae; g__Sphingopyxis; s__Sphingopyxis terrae
YNE_70_28_125	K00368	nirK; nitrite reductase (NO-forming) [EC:1.7.2.1]	0	26.3855	21.0426	13.1077	5.92653	5.88351	0.346756	2.9905	34.1556	3.8999	1.09698	5.9167	YNE_70_19	d__Bacteria; p__Proteobacteria; c__Gammaproteobacteria; o__Enterobacterales; f__Alteromonadaceae; g__Idiomarina; s__Idiomarina loihiensis
YNE_70_42_26	K04561	norB; nitric oxide reductase subunit B [EC:1.7.2.5]	0	31.0651	24.0161	15.2621	6.90866	7.83939	2.63884	0.381631	0	9.03088	0.999712	1.80223
YNE_70_3801_5	K00368	nirK; nitrite reductase (NO-forming) [EC:1.7.2.1]	0	0.326947	0.474703	0.397766	0.184399	0.176203	0	0	0	0	0	0	YNE_70_34	d__Bacteria; p__Bacteroidota; c__Bacteroidia; o__Flavobacteriales; f__Flavobacteriaceae; g__Gillisia; s__
YNE_70_3968_6	K02567	napA; nitrate reductase (cytochrome) [EC:1.9.6.1]	0	0	0	0.309958	0.416023	0.405378	0	0	0	0	0	1.40697	YNE_70_36	d__Bacteria; p__Proteobacteria; c__Gammaproteobacteria; o__Enterobacterales; f__Shewanellaceae; g__Shewanella; s__Shewanella xiamenensis
YNE_70_6889_2	K04561	norB; nitric oxide reductase subunit B [EC:1.7.2.5]	0	0	0	0.528626	0.372298	0.305132	0	0	0	0	0	0
YNE_70_84_111	K00370	narG, narZ, nxrA; nitrate reductase / nitrite oxidoreductase, alpha subunit [EC:1.7.5.1 1.7.99.-]	1.46787	36.5834	42.5987	30.2423	17.7791	19.8611	0	0.295833	9.59697	5.38506	8.1183	11.4424	YNE_70_38	d__Bacteria; p__Proteobacteria; c__Gammaproteobacteria; o__Pseudomonadales; f__Oleiphilaceae; g__Marinobacter; s__Marinobacter hydrocarbonoclasticus
YNE_70_84_110	K00371	narH, narY, nxrB; nitrate reductase / nitrite oxidoreductase, beta subunit [EC:1.7.5.1 1.7.99.-]	3.94096	33.8876	41.0755	28.7292	15.9047	19.3776	0	0	8.09255	15.4931	5.10083	9.68019
YNE_70_84_108	K00374	narI, narV; nitrate reductase gamma subunit [EC:1.7.5.1 1.7.99.-]	2.71834	34.1806	39.5466	28.1232	17.7091	19.4136	0	0	0	5.575	3.2898	11.4378
YNE_70_84_146	K15864	nirS; nitrite reductase (NO-forming) / hydroxylamine reductase [EC:1.7.2.1 1.7.99.1]	0	40.1818	43.9626	31.0468	18.6118	21.911	0	11.0699	23.2432	19.6041	126.026	280.442
YNE_70_84_136	K04561	norB; nitric oxide reductase subunit B [EC:1.7.2.5]	0.224699	35.9632	41.2856	28.8222	16.8675	19.0398	0	9.18842	29.563	4.07585	140.83	22.105
YNE_70_84_135	K02305	norC; nitric oxide reductase subunit C	0	38.131	43.2726	31.4519	17.2227	17.8438	0	18.1952	35.8805	124.852	141.684	25.5791
YNE_70_84_103	K00376	nosZ; nitrous-oxide reductase [EC:1.7.2.4]	1.4798	35.3913	39.8411	27.7832	16.4079	18.6258	0	10.9589	29.5521	25.1432	89.7241	126.471
YNE_70_5151_2	K00368	nirK; nitrite reductase (NO-forming) [EC:1.7.2.1]	0	0.221575	0.204725	0.41699	0.262434	0.358242	1.63751	0	0	0	0	0.915829	YNE_70_4	d__Bacteria; p__Bacteroidota; c__Bacteroidia; o__Flavobacteriales; f__Flavobacteriaceae; g__Gelidibacter; s__Gelidibacter sediminis
YNE_70_3446_8	K04561	norB; nitric oxide reductase subunit B [EC:1.7.2.5]	0	0.329234	0.52915	0.437365	0.353901	0.22897	0	0	0	0	0	0
YNE_70_3735_6	K04561	norB; nitric oxide reductase subunit B [EC:1.7.2.5]	0	0.583179	0.337943	0.43803	0.288803	0.388078	0	0	0	0	0	0
YNE_70_2334_3	K00376	nosZ; nitrous-oxide reductase [EC:1.7.2.4]	0	0.32728	0.442787	0.597257	0.396861	0.413396	0.806238	0	0	0	0	0.1985
YNE_70_43_154	K02567	napA; nitrate reductase (cytochrome) [EC:1.9.6.1]	0	0.206493	1.75941	3.59615	25.4523	24.3293	0	0	0	1.66838	16.0108	16.8197	YNE_70_8	d__Bacteria; p__Proteobacteria; c__Alphaproteobacteria; o__Rhodospirillales; f__Thalassospiraceae; g__Thalassospira; s__Thalassospira xiamenensis
YNE_70_43_155	K02568	napB; nitrate reductase (cytochrome), electron transfer subunit	0	0	2.36952	2.87442	26.4026	24.9081	0	0	0	0	45.4478	9.43008
YNE_70_43_77	K15864	nirS; nitrite reductase (NO-forming) / hydroxylamine reductase [EC:1.7.2.1 1.7.99.1]	0	0.154833	1.77801	3.10459	24.9718	23.497	0	0	0	7.87587	169.675	124.159
YNE_70_43_91	K04561	norB; nitric oxide reductase subunit B [EC:1.7.2.5]	0	0	1.87611	3.28321	21.8804	22.5945	0	0	0	25.9702	37.4114	36.3613
YNE_70_43_92	K02305	norC; nitric oxide reductase subunit C	0	0	1.59034	3.2335	24.5837	25.2098	0	0	0	22.338	119.867	86.1319
YNE_70_43_102	K00376	nosZ; nitrous-oxide reductase [EC:1.7.2.4]	0	0.176786	1.94536	3.33337	22.7648	21.9081	0	0	0	1.56522	41.1387	19.8268
YNE_90_173_58	K00370	narG, narZ, nxrA; nitrate reductase / nitrite oxidoreductase, alpha subunit [EC:1.7.5.1 1.7.99.-]	0.318795	0.330843	0.313278	1.11728	2.97905	1.58292	0	0	0	1.30865	2.29412	0.20163	YNE_90_1	d__Bacteria; p__Proteobacteria; c__Gammaproteobacteria; o__Enterobacterales; f__Alteromonadaceae; g__Idiomarina; s__Idiomarina abyssalis
YNE_90_173_59	K00371	narH, narY, nxrB; nitrate reductase / nitrite oxidoreductase, beta subunit [EC:1.7.5.1 1.7.99.-]	0.244807	0.267087	0.317283	1.01323	2.49928	1.42573	0	0	0	0	0	0
YNE_90_173_61	K00374	narI, narV; nitrate reductase gamma subunit [EC:1.7.5.1 1.7.99.-]	0	0	0.472837	1.12361	1.74261	1.31221	0	0	0	0	0	0
YNE_90_73_64	K00368	nirK; nitrite reductase (NO-forming) [EC:1.7.2.1]	0.274761	0.246449	0.274469	0.996122	1.9703	1.27476	0	0	0	0	0.219396	0
YNE_90_173_66	K04561	norB; nitric oxide reductase subunit B [EC:1.7.2.5]	0.309771	0.294493	0.255289	1.13567	2.81195	1.49839	0	0	0	0	0	0.148041
YNE_90_47_175	K00370	narG, narZ, nxrA; nitrate reductase / nitrite oxidoreductase, alpha subunit [EC:1.7.5.1 1.7.99.-]	5.08459	91.2159	72.1647	97.0321	85.7483	83.8956	24.3585	2.82777	11.3708	73.6222	48.2076	103.197	YNE_90_12	d__Bacteria; p__Proteobacteria; c__Gammaproteobacteria; o__Pseudomonadales; f__Halomonadaceae; g__Halomonas; s__Halomonas titanicae
YNE_90_47_176	K00371	narH, narY, nxrB; nitrate reductase / nitrite oxidoreductase, beta subunit [EC:1.7.5.1 1.7.99.-]	4.81155	91.101	75.1715	96.5973	86.0215	86.2665	32.9618	3.39967	0.817022	52.3319	37.4745	95.2853
YNE_90_47_178	K00374	narI, narV; nitrate reductase gamma subunit [EC:1.7.5.1 1.7.99.-]	3.75647	71.939	55.6173	75.5109	70.4721	68.3276	15.9255	0.687863	12.6719	43.7173	11.8982	46.3118
YNE_90_47_157	K04561	norB; nitric oxide reductase subunit B [EC:1.7.2.5]	0.981226	84.422	64.6764	89.0639	79.6964	79.4096	4.20854	2.50214	8.5531	37.4252	40.5039	44.2303
YNE_90_47_156	K02305	norC; nitric oxide reductase subunit C	1.34089	95.3262	76.1026	103.714	92.2986	88.306	0.778966	1.76414	18.2655	111.082	27.7106	54.2901
YNE_90_47_151	K00376	nosZ; nitrous-oxide reductase [EC:1.7.2.4]	1.00113	87.2272	69.3325	96.5206	80.2034	81.5661	244.047	15.9389	28.522	85.7552	220.16	1062.23
YNE_90_1404_3	K02567	napA; nitrate reductase (cytochrome) [EC:1.9.6.1]	14.5721	3.43918	3.72182	3.16491	1.98067	2.37011	1.34066	0.179101	0	0	0.170573	0.166988	YNE_90_19	d__Bacteria; p__Proteobacteria; c__Gammaproteobacteria; o__Pseudomonadales; f__Pseudomonadaceae; g__Pseudomonas_A; s__
YNE_90_1404_2	K02568	napB; nitrate reductase (cytochrome), electron transfer subunit	13.309	0.875423	1.64659	1.23562	0.740612	0.497597	0	0	0	0	0	0.766936
YNE_90_545_1	K02568	napB; nitrate reductase (cytochrome), electron transfer subunit	2.36604	1.86027	1.47326	2.62102	1.25904	1.52596	0	0	0	0	0	0.707941
YNE_90_1676_2	K00370	narG, narZ, nxrA; nitrate reductase / nitrite oxidoreductase, alpha subunit [EC:1.7.5.1 1.7.99.-]	27.3307	4.76312	5.53983	4.63104	3.10477	3.65808	0.187898	0	0.330676	0.81924	0.498086	0.844874
YNE_90_1676_3	K00371	narH, narY, nxrB; nitrate reductase / nitrite oxidoreductase, beta subunit [EC:1.7.5.1 1.7.99.-]	26.0681	4.49686	4.87388	4.5328	2.80032	3.02509	1.8501	0	0	0	0	1.20905
YNE_90_1676_5	K00374	narI, narV; nitrate reductase gamma subunit [EC:1.7.5.1 1.7.99.-]	17.9319	3.96372	4.33411	3.69892	2.26349	2.66265	0.445545	0	0	0	0	0
YNE_90_1575_4	K00368	nirK; nitrite reductase (NO-forming) [EC:1.7.2.1]	10.9831	3.07619	3.00945	2.68011	1.56148	1.66919	0	0	0	0	0	0.271762
YNE_90_642_28	K15864	nirS; nitrite reductase (NO-forming) / hydroxylamine reductase [EC:1.7.2.1 1.7.99.1]	10.5028	3.5611	3.78507	3.82654	2.60044	2.69888	72.2195	4.58339	0	16.4616	2.13706	18.744
YNE_90_1575_1	K04561	norB; nitric oxide reductase subunit B [EC:1.7.2.5]	11.0975	2.57473	3.34034	2.20829	1.46171	1.81781	0	0	0	0	0	0.972579
YNE_90_642_19	K04561	norB; nitric oxide reductase subunit B [EC:1.7.2.5]	11.7729	3.00408	3.59841	2.54408	1.86798	2.11735	0.426947	0	0.90842	0	0.137768	0.283425
YNE_90_1575_2	K02305	norC; nitric oxide reductase subunit C	10.3545	1.98884	2.7108	2.44989	1.59401	1.69452	0	0	0	0	0	0
YNE_90_642_20	K02305	norC; nitric oxide reductase subunit C	9.57602	3.1548	3.07505	3.61211	1.92987	2.53808	0	0	0	0	7.5417	4.05581
YNE_90_1529_9	K00376	nosZ; nitrous-oxide reductase [EC:1.7.2.4]	10.1403	3.17781	3.0444	2.79332	1.73133	2.15272	14.6029	0	0	0	0.923134	4.25796
YNE_90_6683_4	K04561	norB; nitric oxide reductase subunit B [EC:1.7.2.5]	12.6597	1.11167	1.5135	1.51298	1.19198	1.24957	0.741327	0	0	0	0	0.232324	YNE_90_2	d__Bacteria; p__Proteobacteria; c__Gammaproteobacteria; o__Pseudomonadales; f__Pseudomonadaceae; g__Pseudomonas_A; s__Pseudomonas_A sp004010935
YNE_90_6683_3	K02305	norC; nitric oxide reductase subunit C	17.7747	1.37517	2.35433	1.90985	2.25836	1.61849	0.744979	0	0	0	0.471356	0.588747
YNE_90_7483_2	K00376	nosZ; nitrous-oxide reductase [EC:1.7.2.4]	16.5307	1.73491	1.96071	1.82904	1.38047	1.41577	0.332668	0.140055	0	0	0.26108	0.417107
YNE_90_366_9	K00370	narG, narZ, nxrA; nitrate reductase / nitrite oxidoreductase, alpha subunit [EC:1.7.5.1 1.7.99.-]	0	0	0	0.817352	0.861592	1.33554	0	0	0	0	0	0	YNE_90_26	d__Bacteria; p__Proteobacteria; c__Gammaproteobacteria; o__Enterobacterales; f__Enterobacteriaceae; g__Lelliottia; s__Lelliottia amnigena
YNE_90_821_1	K00370	narG, narZ, nxrA; nitrate reductase / nitrite oxidoreductase, alpha subunit [EC:1.7.5.1 1.7.99.-]	0	0	0	0.988285	0.85802	1.45039	0	0	0	0	0	0
YNE_90_366_10	K00371	narH, narY, nxrB; nitrate reductase / nitrite oxidoreductase, beta subunit [EC:1.7.5.1 1.7.99.-]	0	0	0	1.01918	0.6329	1.39643	0	0	0	0	0	0
YNE_90_366_12	K00374	narI, narV; nitrate reductase gamma subunit [EC:1.7.5.1 1.7.99.-]	0	0	0	0.672161	0.744527	0.905174	0	0	0	7.98035	0	0
YNE_90_3_137	K04561	norB; nitric oxide reductase subunit B [EC:1.7.2.5]	0	0	0	0.40224	2.1803	8.02517	0	0	0	0	0.492763	0.658143	YNE_90_29	d__Bacteria; p__Bacteroidota; c__Bacteroidia; o__Flavobacteriales; f__Flavobacteriaceae; g__Muricauda; s__Muricauda sp002167435
YNE_90_15_365	K00376	nosZ; nitrous-oxide reductase [EC:1.7.2.4]	0	0	0	0.356256	2.59612	7.46712	0	0	0	0	0.248349	1.30727
YNE_90_3_117	K00376	nosZ; nitrous-oxide reductase [EC:1.7.2.4]	0	0	0	0.487508	2.58685	6.77772	0	0	0	0	4.32245	10.2809
YNE_90_5348_2	K00368	nirK; nitrite reductase (NO-forming) [EC:1.7.2.1]	4.44231	2.05147	1.43011	2.0302	0.885444	1.82103	0	0	2.13244	0	0	2.07623	YNE_90_3	d__Bacteria; p__Bacteroidota; c__Bacteroidia; o__Flavobacteriales; f__Flavobacteriaceae; g__Salinimicrobium; s__Salinimicrobium sediminis
YNE_90_6560_1	K04561	norB; nitric oxide reductase subunit B [EC:1.7.2.5]	3.44846	1.34535	1.03109	1.24737	0.5287	1.8945	0	0	0	0	0	0
YNE_90_7732_3	K04561	norB; nitric oxide reductase subunit B [EC:1.7.2.5]	2.962	1.82654	1.70486	1.91324	1.19206	1.52555	0	0	0	0	0	5.55419
YNE_90_7161_4	K00376	nosZ; nitrous-oxide reductase [EC:1.7.2.4]	4.26935	1.87582	1.43345	1.39631	0.857511	1.32686	0	0	2.14093	4.50978	0	0
YNE_90_16_282	K02567	napA; nitrate reductase (cytochrome) [EC:1.9.6.1]	3.72886	0.0787969	0	5.9488	9.30124	9.99359	0	0	0	6.63995	25.7029	7.27008	YNE_90_7	d__Bacteria; p__Proteobacteria; c__Gammaproteobacteria; o__Enterobacterales; f__Shewanellaceae; g__Shewanella; s__Shewanella sp013214165
YNE_90_16_283	K02568	napB; nitrate reductase (cytochrome), electron transfer subunit	2.72756	0	0	5.05925	9.72906	7.64837	0	0	0	64.7266	26.6926	26.4762

## Sheet: Supplementary Data 9
Supplementary Data 9. The MAGs involved in denitrification and/or aerobic respiration pathways in the inoculum sediment and continuous flowing incubation sediment samples under different hydrostatic pressures. A yellow background indicates that both aerobic respiration-related genes and denitrification-related genes in this MAG are transcribed actively under at least one hydrostatic pressure cond…
	Taxonomy	KO number	Gene description	MAGs ID	Completeness	Contamination	Taxonomy	Gene transcripts (TPM) via metatranscriptomes
								inoculum (70 MPa)	0.1 MPa	40 MPa	70 MPa	90 MPa	115 MPa
YNE_90_168_79	d__Bacteria; p__Proteobacteria; c__Gammaproteobacteria; o__Pseudomonadales; f__Halomonadaceae; g__Halomonas; s__Halomonas titanicae	K00404	ccoN; cytochrome c oxidase cbb3-type subunit I [EC:7.1.1.9]	YNE_90_12	96.62	1.72	d__Bacteria; p__Proteobacteria; c__Gammaproteobacteria; o__Pseudomonadales; f__Halomonadaceae; g__Halomonas; s__Halomonas titanicae	87.4131	23.6131	46.1575	118.356	69.0786	137.329
YNE_90_168_80	d__Bacteria; p__Proteobacteria; c__Gammaproteobacteria; o__Pseudomonadales; f__Halomonadaceae; g__Halomonas; s__Halomonas titanicae	K00405	ccoO; cytochrome c oxidase cbb3-type subunit II					59.1216	8.26481	14.3335	71.2147	18.1282	80.3166
YNE_90_168_82	d__Bacteria; p__Proteobacteria; c__Gammaproteobacteria; o__Pseudomonadales; f__Halomonadaceae; g__Halomonas; s__Halomonas titanicae	K00406	ccoP; cytochrome c oxidase cbb3-type subunit III					113.241	40.1613	67.3019	93.3836	54.6492	149.501
YNE_90_168_81	d__Bacteria; p__Proteobacteria; c__Gammaproteobacteria; o__Pseudomonadales; f__Halomonadaceae; g__Halomonas; s__Halomonas titanicae	K00407	ccoQ; cytochrome c oxidase cbb3-type subunit IV					42.0201	36.1411	21.6916	12.179	67.2363	18.976
YNE_90_28_2	d__Bacteria; p__Proteobacteria; c__Gammaproteobacteria; o__Pseudomonadales; f__Halomonadaceae; g__Halomonas; s__Halomonas titanicae	K02257	COX10, ctaB, cyoE; heme o synthase [EC:2.5.1.141]					1.54075	0.728325	4.41117	26.0282	2.31214	33.8596
YNE_90_793_12	d__Bacteria; p__Proteobacteria; c__Gammaproteobacteria; o__Pseudomonadales; f__Halomonadaceae; g__Halomonas; s__Halomonas titanicae	K02257	COX10, ctaB, cyoE; heme o synthase [EC:2.5.1.141]					12.791	7.81958	6.17408	31.8349	19.1338	45.0327
YNE_90_793_18	d__Bacteria; p__Proteobacteria; c__Gammaproteobacteria; o__Pseudomonadales; f__Halomonadaceae; g__Halomonas; s__Halomonas titanicae	K02258	COX11, ctaG; cytochrome c oxidase assembly protein subunit 11					3.77945	4.12111	0	2.73702	24.2338	42.0053
YNE_90_793_13	d__Bacteria; p__Proteobacteria; c__Gammaproteobacteria; o__Pseudomonadales; f__Halomonadaceae; g__Halomonas; s__Halomonas titanicae	K02259	COX15, ctaA; heme a synthase [EC:1.17.99.9]					5.25777	1.07848	15.184	6.46952	14.4435	46.3824
YNE_90_793_19	d__Bacteria; p__Proteobacteria; c__Gammaproteobacteria; o__Pseudomonadales; f__Halomonadaceae; g__Halomonas; s__Halomonas titanicae	K02274	coxA, ctaD; cytochrome c oxidase subunit I [EC:7.1.1.9]					4.27926	1.41489	5.15702	54.3906	17.4036	48.3633
YNE_90_325_43	d__Bacteria; p__Proteobacteria; c__Gammaproteobacteria; o__Pseudomonadales; f__Halomonadaceae; g__Halomonas; s__Halomonas titanicae	K15408	coxAC; cytochrome c oxidase subunit I+III [EC:7.1.1.9]					3.69206	1.33526	8.39206	97.0339	27.6003	59.1788
YNE_90_325_42	d__Bacteria; p__Proteobacteria; c__Gammaproteobacteria; o__Pseudomonadales; f__Halomonadaceae; g__Halomonas; s__Halomonas titanicae	K02275	coxB, ctaC; cytochrome c oxidase subunit II [EC:7.1.1.9]					3.06531	1.3698	4.28952	14.297	8.09703	43.8946
YNE_90_793_20	d__Bacteria; p__Proteobacteria; c__Gammaproteobacteria; o__Pseudomonadales; f__Halomonadaceae; g__Halomonas; s__Halomonas titanicae	K02275	coxB, ctaC; cytochrome c oxidase subunit II [EC:7.1.1.9]					9.29271	2.56975	5.42243	52.8036	23.3455	50.3749
YNE_90_793_17	d__Bacteria; p__Proteobacteria; c__Gammaproteobacteria; o__Pseudomonadales; f__Halomonadaceae; g__Halomonas; s__Halomonas alkaliantarctica	K02276	coxC, ctaE; cytochrome c oxidase subunit III [EC:7.1.1.9]					4.26798	6.96942	17.1275	198.783	34.4703	98.4404
YNE_90_100_5	d__Bacteria; p__Proteobacteria; c__Gammaproteobacteria; o__Pseudomonadales; f__Halomonadaceae; g__Halomonas; s__Halomonas titanicae	K00425	cydA; cytochrome bd ubiquinol oxidase subunit I [EC:7.1.1.7]					3.89273	0.564375	2.86612	9.80584	13.2935	7.84372
YNE_90_590_24	d__Bacteria; p__Proteobacteria; c__Gammaproteobacteria; o__Pseudomonadales; f__Halomonadaceae; g__Halomonas; s__Halomonas titanicae	K00425	cydA; cytochrome bd ubiquinol oxidase subunit I [EC:7.1.1.7]					25.4893	3.02345	12.5524	30.9681	58.8724	88.6379
YNE_90_100_4	d__Bacteria; p__Proteobacteria; c__Gammaproteobacteria; o__Pseudomonadales; f__Halomonadaceae; g__Halomonas; s__Halomonas titanicae	K00426	cydB; cytochrome bd ubiquinol oxidase subunit II [EC:7.1.1.7]					0	0	0	0	0	0
YNE_90_590_25	d__Bacteria; p__Proteobacteria; c__Gammaproteobacteria; o__Pseudomonadales; f__Halomonadaceae; g__Halomonas; s__Halomonas titanicae	K00426	cydB; cytochrome bd ubiquinol oxidase subunit II [EC:7.1.1.7]					6.19073	3.38208	58.0038	71.253	145.254	20.1181
YNE_90_590_26	d__Bacteria; p__Proteobacteria; c__Gammaproteobacteria; o__Pseudomonadales; f__Halomonadaceae; g__Halomonas; s__Halomonas titanicae	K00424	cydX; cytochrome bd-I ubiquinol oxidase subunit X [EC:7.1.1.7]					0	0	0	0	335.091	9.496
YNE_90_28_6	d__Bacteria; p__Proteobacteria; c__Gammaproteobacteria; o__Pseudomonadales; f__Halomonadaceae; g__Halomonas; s__Halomonas titanicae	K02297	cyoA; cytochrome o ubiquinol oxidase subunit II [EC:7.1.1.3]					189.276	43.6234	90.3365	82.0576	34.7638	32.8231
YNE_90_28_5	d__Bacteria; p__Proteobacteria; c__Gammaproteobacteria; o__Pseudomonadales; f__Halomonadaceae; g__Halomonas; s__Halomonas titanicae	K02298	cyoB; cytochrome o ubiquinol oxidase subunit I [EC:7.1.1.3]					118.085	32.3523	62.1598	19.8309	17.6056	64.2491
YNE_90_28_4	d__Bacteria; p__Proteobacteria; c__Gammaproteobacteria; o__Pseudomonadales; f__Halomonadaceae; g__Halomonas; s__Halomonas titanicae	K02299	cyoC; cytochrome o ubiquinol oxidase subunit III					43.4207	16.5714	7.63392	71.9833	17.3502	15.7018
YNE_90_28_3	d__Bacteria; p__Proteobacteria; c__Gammaproteobacteria; o__Pseudomonadales; f__Halomonadaceae; g__Halomonas; s__Halomonas olivaria	K02300	cyoD; cytochrome o ubiquinol oxidase subunit IV					11.0308	4.80445	13.6785	28.853	68.9655	30.691
YNE_90_47_175	d__Bacteria; p__Proteobacteria; c__Gammaproteobacteria; o__Pseudomonadales; f__Halomonadaceae; g__Halomonas; s__Halomonas titanicae	K00370	narG, narZ, nxrA; nitrate reductase / nitrite oxidoreductase, alpha subunit [EC:1.7.5.1 1.7.99.-]					24.3585	2.82777	11.3708	73.6222	48.2076	103.197
YNE_90_47_176	d__Bacteria; p__Proteobacteria; c__Gammaproteobacteria; o__Pseudomonadales; f__Halomonadaceae; g__Halomonas; s__Halomonas titanicae	K00371	narH, narY, nxrB; nitrate reductase / nitrite oxidoreductase, beta subunit [EC:1.7.5.1 1.7.99.-]					32.9618	3.39967	0.817022	52.3319	37.4745	95.2853
YNE_90_47_178	d__Bacteria; p__Proteobacteria; c__Gammaproteobacteria; o__Pseudomonadales; f__Halomonadaceae; g__Halomonas; s__Halomonas titanicae	K00374	narI, narV; nitrate reductase gamma subunit [EC:1.7.5.1 1.7.99.-]					15.9255	0.687863	12.6719	43.7173	11.8982	46.3118
YNE_90_47_157	d__Bacteria; p__Proteobacteria; c__Gammaproteobacteria; o__Pseudomonadales; f__Halomonadaceae; g__Halomonas; s__Halomonas titanicae	K04561	norB; nitric oxide reductase subunit B [EC:1.7.2.5]					4.20854	2.50214	8.5531	37.4252	40.5039	44.2303
YNE_90_47_156	d__Bacteria; p__Proteobacteria; c__Gammaproteobacteria; o__Pseudomonadales; f__Halomonadaceae; g__Halomonas; s__Halomonas titanicae	K02305	norC; nitric oxide reductase subunit C					0.778966	1.76414	18.2655	111.082	27.7106	54.2901
YNE_90_47_151	d__Bacteria; p__Proteobacteria; c__Gammaproteobacteria; o__Pseudomonadales; f__Halomonadaceae; g__Halomonas; s__Halomonas titanicae	K00376	nosZ; nitrous-oxide reductase [EC:1.7.2.4]					244.047	15.9389	28.522	85.7552	220.16	1062.23
YNE_70_16_238	d__Bacteria; p__Proteobacteria; c__Gammaproteobacteria; o__Pseudomonadales; f__Oleiphilaceae; g__Marinobacter; s__Marinobacter hydrocarbonoclasticus	K00404	ccoN; cytochrome c oxidase cbb3-type subunit I [EC:7.1.1.9]	YNE_70_38	100	0.07	d__Bacteria; p__Proteobacteria; c__Gammaproteobacteria; o__Pseudomonadales; f__Oleiphilaceae; g__Marinobacter; s__Marinobacter hydrocarbonoclasticus	0	7.75964	25.2435	10.5268	2.38066	25.5626
YNE_70_16_237	d__Bacteria; p__Proteobacteria; c__Gammaproteobacteria; o__Pseudomonadales; f__Oleiphilaceae; g__Marinobacter; s__Marinobacter hydrocarbonoclasticus	K00405	ccoO; cytochrome c oxidase cbb3-type subunit II					0	84.582	92.9237	79.7112	106.191	66.0818
YNE_70_16_235	d__Bacteria; p__Proteobacteria; c__Gammaproteobacteria; o__Pseudomonadales; f__Oleiphilaceae; g__Marinobacter; s__Marinobacter hydrocarbonoclasticus	K00406	ccoP; cytochrome c oxidase cbb3-type subunit III					0	6.92358	9.03129	8.96878	1.54236	6.10321
YNE_70_16_236	d__Bacteria; p__Proteobacteria; c__Gammaproteobacteria; o__Pseudomonadales; f__Oleiphilaceae; g__Marinobacter; s__Marinobacter hydrocarbonoclasticus	K00407	ccoQ; cytochrome c oxidase cbb3-type subunit IV					0	93.9206	137.406	227.08	208.799	150.369
YNE_70_54_103	d__Bacteria; p__Proteobacteria; c__Gammaproteobacteria; o__Pseudomonadales; f__Oleiphilaceae; g__Marinobacter; s__Marinobacter hydrocarbonoclasticus	K02257	COX10, ctaB, cyoE; heme o synthase [EC:2.5.1.141]					0	0	10.2566	3.52384	5.49199	2.81908
YNE_70_54_109	d__Bacteria; p__Proteobacteria; c__Gammaproteobacteria; o__Pseudomonadales; f__Oleiphilaceae; g__Marinobacter; s__Marinobacter hydrocarbonoclasticus	K02258	COX11, ctaG; cytochrome c oxidase assembly protein subunit 11					0	0.540144	0	6.61585	0	0.700678
YNE_70_54_104	d__Bacteria; p__Proteobacteria; c__Gammaproteobacteria; o__Pseudomonadales; f__Oleiphilaceae; g__Marinobacter; s__Marinobacter hydrocarbonoclasticus	K02259	COX15, ctaA; heme a synthase [EC:1.17.99.9]					0	0	1.75406	37.9193	1.14752	1.56361
YNE_70_54_110	d__Bacteria; p__Proteobacteria; c__Gammaproteobacteria; o__Pseudomonadales; f__Oleiphilaceae; g__Marinobacter; s__Marinobacter hydrocarbonoclasticus	K02274	coxA, ctaD; cytochrome c oxidase subunit I [EC:7.1.1.9]					0	0.15047	3.48981	12.738	1.9247	8.18652
YNE_70_54_111	d__Bacteria; p__Proteobacteria; c__Gammaproteobacteria; o__Pseudomonadales; f__Oleiphilaceae; g__Marinobacter; s__Marinobacter hydrocarbonoclasticus	K02275	coxB, ctaC; cytochrome c oxidase subunit II [EC:7.1.1.9]					0	0.523423	0.606432	27.4469	3.37721	1.93606
YNE_70_54_108	d__Bacteria; p__Proteobacteria; c__Gammaproteobacteria; o__Pseudomonadales; f__Oleiphilaceae; g__Marinobacter; s__Marinobacter hydrocarbonoclasticus	K02276	coxC, ctaE; cytochrome c oxidase subunit III [EC:7.1.1.9]					0	1.1052	6.83575	2.22391	4.3696	8.04057
YNE_70_32_238	d__Bacteria; p__Proteobacteria; c__Gammaproteobacteria; o__Pseudomonadales; f__Oleiphilaceae; g__Marinobacter; s__Marinobacter hydrocarbonoclasticus	K02277	coxD, ctaF; cytochrome c oxidase subunit IV [EC:7.1.1.9]					0	7.99222	116.706	49.1064	9.81878	4.66874
YNE_70_119_88	d__Bacteria; p__Proteobacteria; c__Gammaproteobacteria; o__Pseudomonadales; f__Oleiphilaceae; g__Marinobacter; s__Marinobacter hydrocarbonoclasticus	K00425	cydA; cytochrome bd ubiquinol oxidase subunit I [EC:7.1.1.7]					0	0.116835	0.996142	4.78399	4.21029	1.13191
YNE_70_119_87	d__Bacteria; p__Proteobacteria; c__Gammaproteobacteria; o__Pseudomonadales; f__Oleiphilaceae; g__Marinobacter; s__Marinobacter hydrocarbonoclasticus	K00426	cydB; cytochrome bd ubiquinol oxidase subunit II [EC:7.1.1.7]					0	0.74159	4.81849	25.4382	0	5.71502
YNE_70_84_111	d__Bacteria; p__Proteobacteria; c__Gammaproteobacteria; o__Pseudomonadales; f__Oleiphilaceae; g__Marinobacter; s__Marinobacter hydrocarbonoclasticus	K00370	narG, narZ, nxrA; nitrate reductase / nitrite oxidoreductase, alpha subunit [EC:1.7.5.1 1.7.99.-]					0	0.295833	9.59697	5.38506	8.1183	11.4424
YNE_70_84_110	d__Bacteria; p__Proteobacteria; c__Gammaproteobacteria; o__Pseudomonadales; f__Oleiphilaceae; g__Marinobacter; s__Marinobacter hydrocarbonoclasticus	K00371	narH, narY, nxrB; nitrate reductase / nitrite oxidoreductase, beta subunit [EC:1.7.5.1 1.7.99.-]					0	0	8.09255	15.4931	5.10083	9.68019
YNE_70_84_108	d__Bacteria; p__Proteobacteria; c__Gammaproteobacteria; o__Pseudomonadales; f__Oleiphilaceae; g__Marinobacter; s__Marinobacter hydrocarbonoclasticus	K00374	narI, narV; nitrate reductase gamma subunit [EC:1.7.5.1 1.7.99.-]					0	0	0	5.575	3.2898	11.4378
YNE_70_84_146	d__Bacteria; p__Proteobacteria; c__Gammaproteobacteria; o__Pseudomonadales; f__Oleiphilaceae; g__Marinobacter; s__Marinobacter hydrocarbonoclasticus	K15864	nirS; nitrite reductase (NO-forming) / hydroxylamine reductase [EC:1.7.2.1 1.7.99.1]					0	11.0699	23.2432	19.6041	126.026	280.442
YNE_70_84_136	d__Bacteria; p__Proteobacteria; c__Gammaproteobacteria; o__Pseudomonadales; f__Oleiphilaceae; g__Marinobacter; s__Marinobacter hydrocarbonoclasticus	K04561	norB; nitric oxide reductase subunit B [EC:1.7.2.5]					0	9.18842	29.563	4.07585	140.83	22.105
YNE_70_84_135	d__Bacteria; p__Proteobacteria; c__Gammaproteobacteria; o__Pseudomonadales; f__Oleiphilaceae; g__Marinobacter; s__Marinobacter hydrocarbonoclasticus	K02305	norC; nitric oxide reductase subunit C					0	18.1952	35.8805	124.852	141.684	25.5791
YNE_70_84_103	d__Bacteria; p__Proteobacteria; c__Gammaproteobacteria; o__Pseudomonadales; f__Oleiphilaceae; g__Marinobacter; s__Marinobacter hydrocarbonoclasticus	K00376	nosZ; nitrous-oxide reductase [EC:1.7.2.4]					0	10.9589	29.5521	25.1432	89.7241	126.471
YNE_40_14_157	d__Bacteria; p__Proteobacteria; c__Alphaproteobacteria; o__Rhodospirillales; f__Thalassospiraceae; g__Thalassospira; s__Thalassospira lucentensis	K00404	ccoN; cytochrome c oxidase cbb3-type subunit I [EC:7.1.1.9]	YNE_40_11	100	0	d__Bacteria; p__Proteobacteria; c__Alphaproteobacteria; o__Rhodospirillales; f__Thalassospiraceae; g__Thalassospira; s__Thalassospira lucentensis	0	1.85604	5.16602	28.0089	20.1486	16.7745
YNE_40_14_156	d__Bacteria; p__Proteobacteria; c__Alphaproteobacteria; o__Rhodospirillales; f__Thalassospiraceae; g__Thalassospira; s__Thalassospira lucentensis	K00405	ccoO; cytochrome c oxidase cbb3-type subunit II					0	0	0	16.7936	10.6648	1.63554
YNE_40_14_154	d__Bacteria; p__Proteobacteria; c__Alphaproteobacteria; o__Rhodospirillales; f__Thalassospiraceae; g__Thalassospira; s__Thalassospira lohafexi	K00406	ccoP; cytochrome c oxidase cbb3-type subunit III					0	0.578155	19.7976	9.13617	8.24117	11.0206
YNE_40_14_155	d__Bacteria; p__Proteobacteria; c__Alphaproteobacteria; o__Rhodospirillales; f__Thalassospiraceae; g__Thalassospira; s__Thalassospira lucentensis	K00407	ccoQ; cytochrome c oxidase cbb3-type subunit IV					6.23422	2.07708	0	0	8.19781	0
YNE_40_3_682	d__Bacteria; p__Proteobacteria; c__Alphaproteobacteria; o__Rhodospirillales; f__Thalassospiraceae; g__Thalassospira; s__Thalassospira lucentensis	K02257	COX10, ctaB, cyoE; heme o synthase [EC:2.5.1.141]					0	0.697978	18.2316	10.239	10.2734	2.70065
YNE_40_3_680	d__Bacteria; p__Proteobacteria; c__Alphaproteobacteria; o__Rhodospirillales; f__Thalassospiraceae; g__Thalassospira; s__Thalassospira lucentensis	K02258	COX11, ctaG; cytochrome c oxidase assembly protein subunit 11					0	0.97264	4.7359	0	3.53677	1.26914
YNE_40_13_418	d__Bacteria; p__Proteobacteria; c__Alphaproteobacteria; o__Rhodospirillales; f__Thalassospiraceae; g__Thalassospira; s__Thalassospira lohafexi	K02259	COX15, ctaA; heme a synthase [EC:1.17.99.9]					0	0	15.2492	52.2333	68.0783	24.9724
YNE_40_3_683	d__Bacteria; p__Proteobacteria; c__Alphaproteobacteria; o__Rhodospirillales; f__Thalassospiraceae; g__Thalassospira; s__Thalassospira lucentensis	K02274	coxA, ctaD; cytochrome c oxidase subunit I [EC:7.1.1.9]					0	0.292089	2.15352	8.18594	4.81176	4.78078
YNE_40_4663_1	d__Bacteria; p__Proteobacteria; c__Gammaproteobacteria; o__Pseudomonadales; f__Halomonadaceae; g__Halomonas; s__Halomonas sp002364315	K15408	coxAC; cytochrome c oxidase subunit I+III [EC:7.1.1.9]					1.00011	0.281686	0	7.38177	1.65577	1.93641
YNE_40_3_684	d__Bacteria; p__Proteobacteria; c__Alphaproteobacteria; o__Rhodospirillales; f__Thalassospiraceae; g__Thalassospira; s__Thalassospira lucentensis	K02275	coxB, ctaC; cytochrome c oxidase subunit II [EC:7.1.1.9]					0	0.839241	11.231	4.42014	24.4654	2.72572
YNE_40_3_679	d__Bacteria; p__Proteobacteria; c__Alphaproteobacteria; o__Rhodospirillales; f__Thalassospiraceae; g__Thalassospira; s__Thalassospira lucentensis	K02276	coxC, ctaE; cytochrome c oxidase subunit III [EC:7.1.1.9]					0	0.280055	8.05867	9.57515	7.58348	6.60889
YNE_40_0_24	d__Bacteria; p__Proteobacteria; c__Alphaproteobacteria; o__Rhodospirillales; f__Thalassospiraceae; g__Thalassospira; s__Thalassospira lohafexi	K00425	cydA; cytochrome bd ubiquinol oxidase subunit I [EC:7.1.1.7]					0.570649	0	0	3.2915	3.29116	5.10991
YNE_40_0_23	d__Bacteria; p__Proteobacteria; c__Alphaproteobacteria; o__Rhodospirillales; f__Thalassospiraceae; g__Thalassospira; s__Thalassospira lohafexi	K00426	cydB; cytochrome bd ubiquinol oxidase subunit II [EC:7.1.1.7]					0	0.324739	0.264248	0	14.758	6.28975
YNE_40_18_345	d__Bacteria; p__Proteobacteria; c__Alphaproteobacteria; o__Rhodospirillales; f__Thalassospiraceae; g__Thalassospira; s__Thalassospira lucentensis	K02297	cyoA; cytochrome o ubiquinol oxidase subunit II [EC:7.1.1.3]					0	1.37381	2.43344	0	28.6432	3.38208
YNE_40_18_344	d__Bacteria; p__Proteobacteria; c__Alphaproteobacteria; o__Rhodospirillales; f__Thalassospiraceae; g__Thalassospira; s__Thalassospira lohafexi	K02298	cyoB; cytochrome o ubiquinol oxidase subunit I [EC:7.1.1.3]					0.145289	1.21369	2.92424	12.8106	8.33081	5.19562
YNE_40_18_343	d__Bacteria; p__Proteobacteria; c__Alphaproteobacteria; o__Rhodospirillales; f__Thalassospiraceae; g__Thalassospira; s__Thalassospira lucentensis	K02299	cyoC; cytochrome o ubiquinol oxidase subunit III					0	0	9.37436	2.19743	27.8483	3.84188
YNE_40_18_342	d__Bacteria; p__Proteobacteria; c__Alphaproteobacteria; o__Rhodospirillales; f__Thalassospiraceae; g__Thalassospira; s__Thalassospira lucentensis	K02300	cyoD; cytochrome o ubiquinol oxidase subunit IV					0	0	20.8188	0	0.631543	9.80402
YNE_40_3_455	d__Bacteria; p__Proteobacteria; c__Alphaproteobacteria; o__Rhodospirillales; f__Thalassospiraceae; g__Thalassospira; s__Thalassospira lucentensis	K02567	napA; nitrate reductase (cytochrome) [EC:1.9.6.1]					0	2.78166	8.03082	29.7925	3.88168	2.80425
YNE_40_3_456	d__Bacteria; p__Proteobacteria; c__Alphaproteobacteria; o__Rhodospirillales; f__Thalassospiraceae; g__Thalassospira; s__Thalassospira lucentensis	K02568	napB; nitrate reductase (cytochrome), electron transfer subunit					0	29.6385	37.8455	15.2429	7.42563	11.3843
YNE_01_16_81	d__Bacteria; p__Proteobacteria; c__Gammaproteobacteria; o__Enterobacterales; f__Enterobacteriaceae; g__Enterobacter; s__Enterobacter cloacae	K02257	COX10, ctaB, cyoE; heme o synthase [EC:2.5.1.141]	YNE_01_2	99.04	0.33	d__Bacteria; p__Proteobacteria; c__Gammaproteobacteria; o__Enterobacterales; f__Enterobacteriaceae; g__Enterobacter; s__Enterobacter asburiae	1.0414	0	0	2.17219	0	0.211167
YNE_01_111_117	d__Bacteria; p__Proteobacteria; c__Gammaproteobacteria; o__Enterobacterales; f__Enterobacteriaceae; g__Enterobacter; s__Enterobacter asburiae_A	K00425	cydA; cytochrome bd ubiquinol oxidase subunit I [EC:7.1.1.7]					0.112908	0.130095	0	0.415227	0.972655	5.0552
YNE_01_16_359	d__Bacteria; p__Proteobacteria; c__Gammaproteobacteria; o__Enterobacterales; f__Enterobacteriaceae; g__Enterobacter; s__Enterobacter sp000493015	K00425	cydA; cytochrome bd ubiquinol oxidase subunit I [EC:7.1.1.7]					3.60619	2.25182	4.91683	0	8.62621	3.19008
YNE_01_65_117	d__Bacteria; p__Proteobacteria; c__Gammaproteobacteria; o__Enterobacterales; f__Enterobacteriaceae; g__Enterobacter; s__Enterobacter asburiae	K00425	cydA; cytochrome bd ubiquinol oxidase subunit I [EC:7.1.1.7]					1.066	0	0	0	1.21733	5.98958
YNE_01_111_116	d__Bacteria; p__Proteobacteria; c__Gammaproteobacteria; o__Enterobacterales; f__Enterobacteriaceae; g__Enterobacter; s__Enterobacter cloacae_K	K00426	cydB; cytochrome bd ubiquinol oxidase subunit II [EC:7.1.1.7]					0	0	0	0	0.514016	0.941646
YNE_01_16_360	d__Bacteria; p__Proteobacteria; c__Gammaproteobacteria; o__Enterobacterales; f__Enterobacteriaceae; g__Enterobacter; s__Enterobacter sp000493015	K00426	cydB; cytochrome bd ubiquinol oxidase subunit II [EC:7.1.1.7]					5.19808	0	0	1.81288	2.19821	2.87221
YNE_01_65_116	d__Bacteria; p__Proteobacteria; c__Gammaproteobacteria; o__Enterobacterales; f__Enterobacteriaceae; g__Enterobacter; s__Enterobacter asburiae_A	K00426	cydB; cytochrome bd ubiquinol oxidase subunit II [EC:7.1.1.7]					2.22	0	0	10.8097	0	2.13377
YNE_01_16_361	d__Bacteria; p__Proteobacteria; c__Gammaproteobacteria; o__Enterobacterales; f__Enterobacteriaceae; g__Enterobacter; s__Enterobacter cloacae	K00424	cydX; cytochrome bd-I ubiquinol oxidase subunit X [EC:7.1.1.7]					0	0	0	0	0	2.15099
YNE_01_16_85	d__Bacteria; p__Proteobacteria; c__Gammaproteobacteria; o__Enterobacterales; f__Enterobacteriaceae; g__Enterobacter; s__Enterobacter sp000493015	K02297	cyoA; cytochrome o ubiquinol oxidase subunit II [EC:7.1.1.3]					42.3698	0	0	4.21476	8.1739	5.79711
YNE_01_16_84	d__Bacteria; p__Proteobacteria; c__Gammaproteobacteria; o__Enterobacterales; f__Enterobacteriaceae; g__Enterobacter; s__Enterobacter sp000493015	K02298	cyoB; cytochrome o ubiquinol oxidase subunit I [EC:7.1.1.3]					2.80988	0.394144	0	5.24894	3.35664	10.1448
YNE_01_16_83	d__Bacteria; p__Proteobacteria; c__Gammaproteobacteria; o__Enterobacterales; f__Enterobacteriaceae; g__Enterobacter; s__Enterobacter sp000493015	K02299	cyoC; cytochrome o ubiquinol oxidase subunit III					1.26626	0	0	0	1.46465	0.5629
YNE_01_16_82	d__Bacteria; p__Proteobacteria; c__Gammaproteobacteria; o__Enterobacterales; f__Enterobacteriaceae; g__Enterobacter; s__Enterobacter cloacae	K02300	cyoD; cytochrome o ubiquinol oxidase subunit IV					0	0	0	10.5336	6.88655	0
YNE_01_63_13	d__Bacteria; p__Proteobacteria; c__Gammaproteobacteria; o__Enterobacterales; f__Enterobacteriaceae; g__Enterobacter; s__Enterobacter asburiae	K00370	narG, narZ, nxrA; nitrate reductase / nitrite oxidoreductase, alpha subunit [EC:1.7.5.1 1.7.99.-]					0.961999	0	0.668144	13.4361	2.08201	61.1646
YNE_01_63_12	d__Bacteria; p__Proteobacteria; c__Gammaproteobacteria; o__Enterobacterales; f__Enterobacteriaceae; g__Enterobacter; s__Enterobacter asburiae_A	K00371	narH, narY, nxrB; nitrate reductase / nitrite oxidoreductase, beta subunit [EC:1.7.5.1 1.7.99.-]					0.364406	0.529411	0	46.8433	2.50362	4.44186
YNE_01_63_10	d__Bacteria; p__Proteobacteria; c__Gammaproteobacteria; o__Enterobacterales; f__Enterobacteriaceae; g__Enterobacter; s__Enterobacter sp000493015	K00374	narI, narV; nitrate reductase gamma subunit [EC:1.7.5.1 1.7.99.-]					0.556353	0	0	0	0.528016	1.61688
YNE_70_24_216	d__Bacteria; p__Proteobacteria; c__Alphaproteobacteria; o__Rhodospirillales; f__Thalassospiraceae; g__Thalassospira; s__Thalassospira sp002115785	K00404	ccoN; cytochrome c oxidase cbb3-type subunit I [EC:7.1.1.9]	YNE_70_8	100	0	d__Bacteria; p__Proteobacteria; c__Alphaproteobacteria; o__Rhodospirillales; f__Thalassospiraceae; g__Thalassospira; s__Thalassospira xiamenensis	0	0	0	0	21.6304	13.308
YNE_70_24_217	d__Bacteria; p__Proteobacteria; c__Alphaproteobacteria; o__Rhodospirillales; f__Thalassospiraceae; g__Thalassospira; s__Thalassospira xiamenensis	K00405	ccoO; cytochrome c oxidase cbb3-type subunit II					0	0	0	0	42.4227	53.7993
YNE_70_24_219	d__Bacteria; p__Proteobacteria; c__Alphaproteobacteria; o__Rhodospirillales; f__Thalassospiraceae; g__Thalassospira; s__Thalassospira xiamenensis	K00406	ccoP; cytochrome c oxidase cbb3-type subunit III					0	0	0	0	31.88	10.0954
YNE_70_24_218	d__Bacteria; p__Proteobacteria; c__Alphaproteobacteria; o__Rhodospirillales; f__Thalassospiraceae; g__Thalassospira; s__Thalassospira xiamenensis	K00407	ccoQ; cytochrome c oxidase cbb3-type subunit IV					0	0	0	25.2311	15.9679	28.5815
YNE_70_8_34	d__Bacteria; p__Proteobacteria; c__Alphaproteobacteria; o__Rhodospirillales; f__Thalassospiraceae; g__Thalassospira; s__Thalassospira sp002115785	K02257	COX10, ctaB, cyoE; heme o synthase [EC:2.5.1.141]					0	0	0	0	2.18008	1.19814
YNE_70_8_32	d__Bacteria; p__Proteobacteria; c__Alphaproteobacteria; o__Rhodospirillales; f__Thalassospiraceae; g__Thalassospira; s__Thalassospira xiamenensis	K02258	COX11, ctaG; cytochrome c oxidase assembly protein subunit 11					0	0	0	0	8.2264	18.1341
YNE_70_23_89	d__Bacteria; p__Proteobacteria; c__Alphaproteobacteria; o__Rhodospirillales; f__Thalassospiraceae; g__Thalassospira; s__Thalassospira xiamenensis	K02259	COX15, ctaA; heme a synthase [EC:1.17.99.9]					0	0	0	1.50671	5.99392	6.1474
YNE_70_8_35	d__Bacteria; p__Proteobacteria; c__Alphaproteobacteria; o__Rhodospirillales; f__Thalassospiraceae; g__Thalassospira; s__Thalassospira xiamenensis	K02274	coxA, ctaD; cytochrome c oxidase subunit I [EC:7.1.1.9]					0	0	0	0	3.39097	0.936171
YNE_70_8_36	d__Bacteria; p__Proteobacteria; c__Alphaproteobacteria; o__Rhodospirillales; f__Thalassospiraceae; g__Thalassospira; s__Thalassospira xiamenensis	K02275	coxB, ctaC; cytochrome c oxidase subunit II [EC:7.1.1.9]					0	0	0	0	5.53908	2.66588
YNE_70_8_31	d__Bacteria; p__Proteobacteria; c__Alphaproteobacteria; o__Rhodospirillales; f__Thalassospiraceae; g__Thalassospira; s__Thalassospira xiamenensis	K02276	coxC, ctaE; cytochrome c oxidase subunit III [EC:7.1.1.9]					0	0	0	0	6.05525	42.9488
YNE_70_26_80	d__Bacteria; p__Proteobacteria; c__Alphaproteobacteria; o__Rhodospirillales; f__Thalassospiraceae; g__Thalassospira; s__Thalassospira xiamenensis	K00425	cydA; cytochrome bd ubiquinol oxidase subunit I [EC:7.1.1.7]					0	0	0	0	4.21602	1.43619
YNE_70_26_79	d__Bacteria; p__Proteobacteria; c__Alphaproteobacteria; o__Rhodospirillales; f__Thalassospiraceae; g__Thalassospira; s__Thalassospira xiamenensis	K00426	cydB; cytochrome bd ubiquinol oxidase subunit II [EC:7.1.1.7]					0	0	5.05594	0	7.24526	1.48165
YNE_70_130_100	d__Bacteria; p__Proteobacteria; c__Alphaproteobacteria; o__Rhodospirillales; f__Thalassospiraceae; g__Thalassospira; s__Thalassospira sp002115785	K02297	cyoA; cytochrome o ubiquinol oxidase subunit II [EC:7.1.1.3]					0	0	0	0	23.3721	14.0289
YNE_70_130_99	d__Bacteria; p__Proteobacteria; c__Alphaproteobacteria; o__Rhodospirillales; f__Thalassospiraceae; g__Thalassospira; s__Thalassospira xiamenensis	K02298	cyoB; cytochrome o ubiquinol oxidase subunit I [EC:7.1.1.3]					0.0726447	0	0	0	20.0284	3.13603
YNE_70_130_98	d__Bacteria; p__Proteobacteria; c__Alphaproteobacteria; o__Rhodospirillales; f__Thalassospiraceae; g__Thalassospira; s__Thalassospira xiamenensis	K02299	cyoC; cytochrome o ubiquinol oxidase subunit III					0	0	0	0	8.23294	2.43856
YNE_70_130_97	d__Bacteria; p__Proteobacteria; c__Alphaproteobacteria; o__Rhodospirillales; f__Thalassospiraceae; g__Thalassospira; s__Thalassospira xiamenensis	K02300	cyoD; cytochrome o ubiquinol oxidase subunit IV					0	0	0	0	8.87421	2.05537
YNE_70_43_154	d__Bacteria; p__Proteobacteria; c__Alphaproteobacteria; o__Rhodospirillales; f__Thalassospiraceae; g__Thalassospira; s__Thalassospira xiamenensis	K02567	napA; nitrate reductase (cytochrome) [EC:1.9.6.1]					0	0	0	1.66838	16.0108	16.8197
YNE_70_43_155	d__Bacteria; p__Proteobacteria; c__Alphaproteobacteria; o__Rhodospirillales; f__Thalassospiraceae; g__Thalassospira; s__Thalassospira xiamenensis	K02568	napB; nitrate reductase (cytochrome), electron transfer subunit					0	0	0	0	45.4478	9.43008
YNE_70_43_77	d__Bacteria; p__Proteobacteria; c__Alphaproteobacteria; o__Rhodospirillales; f__Thalassospiraceae; g__Thalassospira; s__Thalassospira xiamenensis	K15864	nirS; nitrite reductase (NO-forming) / hydroxylamine reductase [EC:1.7.2.1 1.7.99.1]					0	0	0	7.87587	169.675	124.159
YNE_70_43_91	d__Bacteria; p__Proteobacteria; c__Alphaproteobacteria; o__Rhodospirillales; f__Thalassospiraceae; g__Thalassospira; s__Thalassospira xiamenensis	K04561	norB; nitric oxide reductase subunit B [EC:1.7.2.5]					0	0	0	25.9702	37.4114	36.3613
YNE_70_43_92	d__Bacteria; p__Proteobacteria; c__Alphaproteobacteria; o__Rhodospirillales; f__Thalassospiraceae; g__Thalassospira; s__Thalassospira xiamenensis	K02305	norC; nitric oxide reductase subunit C					0	0	0	22.338	119.867	86.1319
YNE_70_43_102	d__Bacteria; p__Proteobacteria; c__Alphaproteobacteria; o__Rhodospirillales; f__Thalassospiraceae; g__Thalassospira; s__Thalassospira xiamenensis	K00376	nosZ; nitrous-oxide reductase [EC:1.7.2.4]					0	0	0	1.56522	41.1387	19.8268
YNE_70_28_285	d__Bacteria; p__Proteobacteria; c__Gammaproteobacteria; o__Enterobacterales; f__Alteromonadaceae; g__Idiomarina; s__Idiomarina loihiensis	K00404	ccoN; cytochrome c oxidase cbb3-type subunit I [EC:7.1.1.9]	YNE_70_19	100	0.34	d__Bacteria; p__Proteobacteria; c__Gammaproteobacteria; o__Enterobacterales; f__Alteromonadaceae; g__Idiomarina; s__Idiomarina loihiensis	3.74269	3.01479	1.88688	0	0	0.883325
YNE_70_28_286	d__Bacteria; p__Proteobacteria; c__Gammaproteobacteria; o__Enterobacterales; f__Alteromonadaceae; g__Idiomarina; s__Idiomarina loihiensis	K00405	ccoO; cytochrome c oxidase cbb3-type subunit II					16.4591	17.0681	33.578	0	12.6268	2.74085
YNE_70_28_288	d__Bacteria; p__Proteobacteria; c__Gammaproteobacteria; o__Enterobacterales; f__Alteromonadaceae; g__Idiomarina; s__Idiomarina loihiensis	K00406	ccoP; cytochrome c oxidase cbb3-type subunit III					3.74988	3.35075	9.04	6.91623	0	0
YNE_70_28_287	d__Bacteria; p__Proteobacteria; c__Gammaproteobacteria; o__Enterobacterales; f__Alteromonadaceae; g__Idiomarina; s__Idiomarina loihiensis	K00407	ccoQ; cytochrome c oxidase cbb3-type subunit IV					0	4.90326	0	0	0	0
YNE_70_42_100	d__Bacteria; p__Proteobacteria; c__Gammaproteobacteria; o__Enterobacterales; f__Alteromonadaceae; g__Idiomarina; s__Idiomarina loihiensis	K02257	COX10, ctaB, cyoE; heme o synthase [EC:2.5.1.141]					1.12591	0.96907	3.74437	13.9434	50.7761	9.19811
YNE_70_42_105	d__Bacteria; p__Proteobacteria; c__Gammaproteobacteria; o__Enterobacterales; f__Alteromonadaceae; g__Idiomarina; s__Idiomarina loihiensis	K02258	COX11, ctaG; cytochrome c oxidase assembly protein subunit 11					0	0	0	6.17723	5.87541	0
YNE_70_42_101	d__Bacteria; p__Proteobacteria; c__Gammaproteobacteria; o__Enterobacterales; f__Alteromonadaceae; g__Idiomarina; s__Idiomarina loihiensis	K02259	COX15, ctaA; heme a synthase [EC:1.17.99.9]					1.51178	0.269076	0	8.56673	0	1.3113
YNE_70_42_106	d__Bacteria; p__Proteobacteria; c__Gammaproteobacteria; o__Enterobacterales; f__Alteromonadaceae; g__Idiomarina; s__Idiomarina loihiensis	K02274	coxA, ctaD; cytochrome c oxidase subunit I [EC:7.1.1.9]					0.498374	1.29866	0	0	0	0.354472
YNE_70_42_107	d__Bacteria; p__Proteobacteria; c__Gammaproteobacteria; o__Enterobacterales; f__Alteromonadaceae; g__Idiomarina; s__Idiomarina loihiensis	K02275	coxB, ctaC; cytochrome c oxidase subunit II [EC:7.1.1.9]					1.29447	0.459884	3.13265	30.0883	6.98217	0.498713
YNE_70_42_104	d__Bacteria; p__Proteobacteria; c__Gammaproteobacteria; o__Enterobacterales; f__Alteromonadaceae; g__Idiomarina; s__Idiomarina loihiensis	K02276	coxC, ctaE; cytochrome c oxidase subunit III [EC:7.1.1.9]					0	0	0	9.69906	1.01508	0.329322
YNE_70_42_47	d__Bacteria; p__Proteobacteria; c__Gammaproteobacteria; o__Enterobacterales; f__Alteromonadaceae; g__Idiomarina; s__Idiomarina loihiensis	K02277	coxD, ctaF; cytochrome c oxidase subunit IV [EC:7.1.1.9]					0	3.25823	0	0	11.5753	0.440178
YNE_70_1739_6	d__Bacteria; p__Proteobacteria; c__Gammaproteobacteria; o__Pseudomonadales; f__Halomonadaceae; g__Halomonas; s__Halomonas titanicae	K00425	cydA; cytochrome bd ubiquinol oxidase subunit I [EC:7.1.1.7]					5.4481	1.05944	38.8656	56.2295	19.0431	63.9824
YNE_70_185_66	d__Bacteria; p__Proteobacteria; c__Gammaproteobacteria; o__Enterobacterales; f__Alteromonadaceae; g__Idiomarina; s__Idiomarina loihiensis	K00425	cydA; cytochrome bd ubiquinol oxidase subunit I [EC:7.1.1.7]					0	0.53497	0	14.923	0	5.99195
YNE_70_1739_5	d__Bacteria; p__Proteobacteria; c__Gammaproteobacteria; o__Pseudomonadales; f__Halomonadaceae; g__Halomonas; s__Halomonas titanicae	K00426	cydB; cytochrome bd ubiquinol oxidase subunit II [EC:7.1.1.7]					8.9742	2.67252	23.6036	52.5265	32.1322	36.2911
YNE_70_185_67	d__Bacteria; p__Proteobacteria; c__Gammaproteobacteria; o__Enterobacterales; f__Alteromonadaceae; g__Idiomarina; s__Idiomarina loihiensis	K00426	cydB; cytochrome bd ubiquinol oxidase subunit II [EC:7.1.1.7]					0	0.335815	3.38691	4.01817	0	1.2668
YNE_70_28_125	d__Bacteria; p__Proteobacteria; c__Gammaproteobacteria; o__Enterobacterales; f__Alteromonadaceae; g__Idiomarina; s__Idiomarina loihiensis	K00368	nirK; nitrite reductase (NO-forming) [EC:1.7.2.1]					0.346756	2.9905	34.1556	3.8999	1.09698	5.9167
YNE_70_42_26	d__Bacteria; p__Proteobacteria; c__Gammaproteobacteria; o__Enterobacterales; f__Alteromonadaceae; g__Idiomarina; s__Idiomarina loihiensis	K04561	norB; nitric oxide reductase subunit B [EC:1.7.2.5]					2.63884	0.381631	0	9.03088	0.999712	1.80223
YNE_90_790_18	d__Bacteria; p__Proteobacteria; c__Gammaproteobacteria; o__Pseudomonadales; f__Pseudomonadaceae; g__Pseudomonas_A; s__Pseudomonas_A stutzeri_G	K00404	ccoN; cytochrome c oxidase cbb3-type subunit I [EC:7.1.1.9]	YNE_90_19	88.58	1.77	d__Bacteria; p__Proteobacteria; c__Gammaproteobacteria; o__Pseudomonadales; f__Pseudomonadaceae; g__Pseudomonas_A; s__	0	0	0	3.26973	1.14835	0.111112
YNE_90_790_21	d__Bacteria; p__Proteobacteria; c__Gammaproteobacteria; o__Pseudomonadales; f__Pseudomonadaceae; g__Pseudomonas_A; s__Pseudomonas_A stutzeri_G	K00404	ccoN; cytochrome c oxidase cbb3-type subunit I [EC:7.1.1.9]					1.80172	0	0	0	0.12156	0.202446
YNE_90_790_17	d__Bacteria; p__Proteobacteria; c__Gammaproteobacteria; o__Pseudomonadales; f__Pseudomonadaceae; g__Pseudomonas_A; s__Pseudomonas_A stutzeri_AD	K00405	ccoO; cytochrome c oxidase cbb3-type subunit II					5.07	0.870539	0	0	1.18879	0.329968
YNE_90_790_20	d__Bacteria; p__Proteobacteria; c__Gammaproteobacteria; o__Pseudomonadales; f__Pseudomonadaceae; g__Pseudomonas_A; s__Pseudomonas_A stutzeri_AD	K00405	ccoO; cytochrome c oxidase cbb3-type subunit II					1.09353	0	0	0	0	0
YNE_90_790_15	d__Bacteria; p__Proteobacteria; c__Gammaproteobacteria; o__Pseudomonadales; f__Pseudomonadaceae; g__Pseudomonas_A; s__Pseudomonas_A sp007713455	K00406	ccoP; cytochrome c oxidase cbb3-type subunit III					0.755529	0	0	0	1.58505	0
YNE_90_790_19	d__Bacteria; p__Proteobacteria; c__Gammaproteobacteria; o__Pseudomonadales; f__Pseudomonadaceae; g__Pseudomonas_A; s__Pseudomonas_A stutzeri_G	K00406	ccoP; cytochrome c oxidase cbb3-type subunit III					0.195	0	0	0	0	0
YNE_90_790_16	d__Bacteria; p__Proteobacteria; c__Gammaproteobacteria; o__Pseudomonadales; f__Pseudomonadaceae; g__Pseudomonas_A; s__Pseudomonas_A sp007713455	K00407	ccoQ; cytochrome c oxidase cbb3-type subunit IV					0	0	0	0	0	0
YNE_90_519_38	d__Bacteria; p__Proteobacteria; c__Gammaproteobacteria; o__Pseudomonadales; f__Pseudomonadaceae; g__Pseudomonas_A; s__Pseudomonas_A stutzeri_AD	K02257	COX10, ctaB, cyoE; heme o synthase [EC:2.5.1.141]					0	0	0	0	0	0.865458
YNE_90_352_50	d__Bacteria; p__Proteobacteria; c__Gammaproteobacteria; o__Pseudomonadales; f__Pseudomonadaceae; g__Pseudomonas_A; s__Pseudomonas_A sp003488145	K02258	COX11, ctaG; cytochrome c oxidase assembly protein subunit 11					0	0	0	8.13279	0	0.951603
YNE_90_352_54	d__Bacteria; p__Proteobacteria; c__Gammaproteobacteria; o__Pseudomonadales; f__Pseudomonadaceae; g__Pseudomonas_A; s__Pseudomonas_A xanthomarina_A	K02259	COX15, ctaA; heme a synthase [EC:1.17.99.9]					0	0	0	0	0	0.347955
YNE_90_519_39	d__Bacteria; p__Proteobacteria; c__Gammaproteobacteria; o__Pseudomonadales; f__Pseudomonadaceae; g__Pseudomonas_A; s__Pseudomonas_A kunmingensis	K02259	COX15, ctaA; heme a synthase [EC:1.17.99.9]					0	0	0	8.09721	0	0.615914
YNE_90_352_49	d__Bacteria; p__Proteobacteria; c__Gammaproteobacteria; o__Pseudomonadales; f__Pseudomonadaceae; g__Pseudomonas_A; s__Pseudomonas_A stutzeri_G	K02274	coxA, ctaD; cytochrome c oxidase subunit I [EC:7.1.1.9]					1.0051	0	1.32989	3.17814	0	0.221426
YNE_90_790_29	d__Bacteria; p__Proteobacteria; c__Gammaproteobacteria; o__Pseudomonadales; f__Pseudomonadaceae; g__Pseudomonas_A; s__Pseudomonas_A sp003488145	K15408	coxAC; cytochrome c oxidase subunit I+III [EC:7.1.1.9]					0	0	0	0	0	16.6886
YNE_90_352_47	d__Bacteria; p__Proteobacteria; c__Gammaproteobacteria; o__Pseudomonadales; f__Pseudomonadaceae; g__Pseudomonas_A; s__Pseudomonas_A sp007713455	K02275	coxB, ctaC; cytochrome c oxidase subunit II [EC:7.1.1.9]					0	0.265248	4.08175	0	0	12.3451
YNE_90_352_51	d__Bacteria; p__Proteobacteria; c__Gammaproteobacteria; o__Pseudomonadales; f__Pseudomonadaceae; g__Pseudomonas_A; s__Pseudomonas_A sp003488145	K02276	coxC, ctaE; cytochrome c oxidase subunit III [EC:7.1.1.9]					0	0	0	0	0	0.450257
YNE_90_1007_17	d__Bacteria; p__Proteobacteria; c__Gammaproteobacteria; o__Pseudomonadales; f__Pseudomonadaceae; g__Pseudomonas_A; s__Pseudomonas_A sp003488145	K00425	cydA; cytochrome bd ubiquinol oxidase subunit I [EC:7.1.1.7]					0	0	0	17.7646	0	0.771299
YNE_90_1404_18	d__Bacteria; p__Proteobacteria; c__Gammaproteobacteria; o__Pseudomonadales; f__Pseudomonadaceae; g__Pseudomonas_A; s__Pseudomonas_A sp002692525	K00425	cydA; cytochrome bd ubiquinol oxidase subunit I [EC:7.1.1.7]					0	0	0	2.90241	0	0.125118
YNE_90_1007_18	d__Bacteria; p__Proteobacteria; c__Gammaproteobacteria; o__Pseudomonadales; f__Pseudomonadaceae; g__Pseudomonas_A; s__Pseudomonas_A sp003488145	K00426	cydB; cytochrome bd ubiquinol oxidase subunit II [EC:7.1.1.7]					0	0	0	0	0	3.2054
YNE_90_2073_1	d__Bacteria; p__Proteobacteria; c__Gammaproteobacteria; o__Pseudomonadales; f__Pseudomonadaceae; g__Pseudomonas_A; s__Pseudomonas_A sp003488145	K00426	cydB; cytochrome bd ubiquinol oxidase subunit II [EC:7.1.1.7]					0	0	0	0	0	0
YNE_90_1404_3	d__Bacteria; p__Proteobacteria; c__Gammaproteobacteria; o__Pseudomonadales; f__Pseudomonadaceae; g__Pseudomonas_A; s__Pseudomonas_A chloritidismutans	K02567	napA; nitrate reductase (cytochrome) [EC:1.9.6.1]					1.34066	0.179101	0	0	0.170573	0.166988
YNE_90_1404_2	d__Bacteria; p__Proteobacteria; c__Gammaproteobacteria; o__Pseudomonadales; f__Pseudomonadaceae; g__Pseudomonas_A; s__Pseudomonas_A sp002692525	K02568	napB; nitrate reductase (cytochrome), electron transfer subunit					0	0	0	0	0	0.766936
YNE_90_545_1	d__Bacteria; p__Proteobacteria; c__Gammaproteobacteria; o__Pseudomonadales; f__Pseudomonadaceae; g__Pseudomonas_A; s__Pseudomonas_A xanthomarina_A	K02568	napB; nitrate reductase (cytochrome), electron transfer subunit					0	0	0	0	0	0.707941
YNE_90_1676_2	d__Bacteria; p__Proteobacteria; c__Gammaproteobacteria; o__Pseudomonadales; f__Pseudomonadaceae; g__Pseudomonas_A; s__Pseudomonas_A stutzeri_AD	K00370	narG, narZ, nxrA; nitrate reductase / nitrite oxidoreductase, alpha subunit [EC:1.7.5.1 1.7.99.-]					0.187898	0	0.330676	0.81924	0.498086	0.844874
YNE_90_1676_3	d__Bacteria; p__Proteobacteria; c__Gammaproteobacteria; o__Pseudomonadales; f__Pseudomonadaceae; g__Pseudomonas_A; s__Pseudomonas_A stutzeri_AE	K00371	narH, narY, nxrB; nitrate reductase / nitrite oxidoreductase, beta subunit [EC:1.7.5.1 1.7.99.-]					1.8501	0	0	0	0	1.20905
YNE_90_1676_5	d__Bacteria; p__Proteobacteria; c__Gammaproteobacteria; o__Pseudomonadales; f__Pseudomonadaceae; g__Pseudomonas_A; s__Pseudomonas_A stutzeri_A	K00374	narI, narV; nitrate reductase gamma subunit [EC:1.7.5.1 1.7.99.-]					0.445545	0	0	0	0	0
YNE_90_1575_4	d__Bacteria; p__Proteobacteria; c__Gammaproteobacteria; o__Pseudomonadales; f__Pseudomonadaceae; g__Pseudomonas_A; s__Pseudomonas_A stutzeri_U	K00368	nirK; nitrite reductase (NO-forming) [EC:1.7.2.1]					0	0	0	0	0	0.271762
YNE_90_642_28	d__Bacteria; p__Proteobacteria; c__Gammaproteobacteria; o__Pseudomonadales; f__Pseudomonadaceae; g__Pseudomonas_A; s__Pseudomonas_A stutzeri	K15864	nirS; nitrite reductase (NO-forming) / hydroxylamine reductase [EC:1.7.2.1 1.7.99.1]					72.2195	4.58339	0	16.4616	2.13706	18.744
YNE_90_642_19	d__Bacteria; p__Proteobacteria; c__Gammaproteobacteria; o__Pseudomonadales; f__Pseudomonadaceae; g__Pseudomonas_A; s__Pseudomonas_A sp007713455	K04561	norB; nitric oxide reductase subunit B [EC:1.7.2.5]					0.426947	0	0.90842	0	0.137768	0.283425
YNE_90_1575_1	d__Bacteria; p__Proteobacteria; c__Gammaproteobacteria; o__Pseudomonadales; f__Pseudomonadaceae; g__Pseudomonas_A; s__Pseudomonas_A sp003488145	K04561	norB; nitric oxide reductase subunit B [EC:1.7.2.5]					0	0	0	0	0	0.972579
YNE_90_1575_2	d__Bacteria; p__Proteobacteria; c__Gammaproteobacteria; o__Pseudomonadales; f__Pseudomonadaceae; g__Pseudomonas_A; s__Pseudomonas_A chloritidismutans	K02305	norC; nitric oxide reductase subunit C					0	0	0	0	0	0
YNE_90_642_20	d__Bacteria; p__Proteobacteria; c__Gammaproteobacteria; o__Pseudomonadales; f__Pseudomonadaceae; g__Pseudomonas_A; s__Pseudomonas_A sp007713455	K02305	norC; nitric oxide reductase subunit C					0	0	0	0	7.5417	4.05581
YNE_90_1529_9	d__Bacteria; p__Proteobacteria; c__Gammaproteobacteria; o__Pseudomonadales; f__Pseudomonadaceae; g__Pseudomonas_A; s__Pseudomonas_A stutzeri_G	K00376	nosZ; nitrous-oxide reductase [EC:1.7.2.4]					14.6029	0	0	0	0.923134	4.25796
YNE_01_197_3	d__Bacteria; p__Bacteroidota; c__Bacteroidia; o__Flavobacteriales; f__Flavobacteriaceae; g__Aequorivita; s__Aequorivita vladivostokensis	K15862	ccoNO; cytochrome c oxidase cbb3-type subunit I/II [EC:7.1.1.9]	YNE_01_32	95.06	0	d__Bacteria; p__Bacteroidota; c__Bacteroidia; o__Flavobacteriales; f__Flavobacteriaceae; g__Aequorivita; s__Aequorivita vladivostokensis	0	0	0	9.44111	0	0.203067
YNE_01_197_1	d__Bacteria; p__Bacteroidota; c__Bacteroidia; o__Flavobacteriales; f__Flavobacteriaceae; g__Aequorivita; s__Aequorivita vladivostokensis	K00406	ccoP; cytochrome c oxidase cbb3-type subunit III					0	0	0	0	0	0.394414
YNE_01_197_2	d__Bacteria; p__Bacteroidota; c__Bacteroidia; o__Flavobacteriales; f__Flavobacteriaceae; g__Aequorivita; s__Aequorivita vladivostokensis	K00407	ccoQ; cytochrome c oxidase cbb3-type subunit IV					0	0	0	0	0	0
YNE_01_172_64	d__Bacteria; p__Bacteroidota; c__Bacteroidia; o__Flavobacteriales; f__Flavobacteriaceae; g__Aequorivita; s__Aequorivita vladivostokensis	K02257	COX10, ctaB, cyoE; heme o synthase [EC:2.5.1.141]					0	0	0	0	0	0
YNE_01_226_12	d__Bacteria; p__Bacteroidota; c__Bacteroidia; o__Flavobacteriales; f__Flavobacteriaceae; g__Aequorivita; s__Aequorivita vladivostokensis	K02259	COX15, ctaA; heme a synthase [EC:1.17.99.9]					0	0	0	0	0	0.76364
YNE_01_172_51	d__Bacteria; p__Bacteroidota; c__Bacteroidia; o__Flavobacteriales; f__Flavobacteriaceae; g__Aequorivita; s__Aequorivita vladivostokensis	K02274	coxA, ctaD; cytochrome c oxidase subunit I [EC:7.1.1.9]					0	0	0	0	0	0
YNE_01_172_50	d__Bacteria; p__Bacteroidota; c__Bacteroidia; o__Flavobacteriales; f__Flavobacteriaceae; g__Aequorivita; s__Aequorivita vladivostokensis	K02275	coxB, ctaC; cytochrome c oxidase subunit II [EC:7.1.1.9]					0	1.71623	10.0314	0	0	0
YNE_01_172_65	d__Bacteria; p__Bacteroidota; c__Bacteroidia; o__Flavobacteriales; f__Flavobacteriaceae; g__Aequorivita; s__Aequorivita vladivostokensis	K02276	coxC, ctaE; cytochrome c oxidase subunit III [EC:7.1.1.9]					0	0	0	0	0	0
YNE_01_172_66	d__Bacteria; p__Bacteroidota; c__Bacteroidia; o__Flavobacteriales; f__Flavobacteriaceae; g__Aequorivita; s__Aequorivita vladivostokensis	K02276	coxC, ctaE; cytochrome c oxidase subunit III [EC:7.1.1.9]					0	2.09449	17.5288	0	0	0
YNE_01_172_67	d__Bacteria; p__Bacteroidota; c__Bacteroidia; o__Flavobacteriales; f__Flavobacteriaceae; g__Aequorivita; s__Aequorivita vladivostokensis	K02277	coxD, ctaF; cytochrome c oxidase subunit IV [EC:7.1.1.9]					0	0	0	0	0	0
YNE_01_236_9	d__Bacteria; p__Bacteroidota; c__Bacteroidia; o__Flavobacteriales; f__Flavobacteriaceae; g__Aequorivita; s__Aequorivita vladivostokensis	K00368	nirK; nitrite reductase (NO-forming) [EC:1.7.2.1]					0	0	0	0	0	0.324473
YNE_01_197_15	d__Bacteria; p__Bacteroidota; c__Bacteroidia; o__Flavobacteriales; f__Flavobacteriaceae; g__Aequorivita; s__Aequorivita vladivostokensis	K04561	norB; nitric oxide reductase subunit B [EC:1.7.2.5]					0	0	0	0	0	0.946391
YNE_01_197_16	d__Bacteria; p__Bacteroidota; c__Bacteroidia; o__Flavobacteriales; f__Flavobacteriaceae; g__Aequorivita; s__Aequorivita aquimaris	K02305	norC; nitric oxide reductase subunit C					0	0	0	0	0	0
YNE_01_197_24	d__Bacteria; p__Bacteroidota; c__Bacteroidia; o__Flavobacteriales; f__Flavobacteriaceae; g__Aequorivita; s__Aequorivita vladivostokensis	K00376	nosZ; nitrous-oxide reductase [EC:1.7.2.4]					0	0	0	0	0	37.4167
YNE_00_635_6	d__Bacteria; p__Actinobacteriota; c__Acidimicrobiia; o__Acidimicrobiales; f__WLNW01; g__WLNW01; s__WLNW01 sp009699605	K02257	COX10, ctaB, cyoE; heme o synthase [EC:2.5.1.141]	YNE_00_29	92.31	2.14	d__Bacteria; p__Actinobacteriota; c__Acidimicrobiia; o__Acidimicrobiales; f__; g__; s__	0	0	0	0	0	0
YNE_00_635_5	d__Bacteria; p__Actinobacteriota; c__Acidimicrobiia; o__Acidimicrobiales; f__UBA8139; g__F1-20-MAGs160; s__F1-20-MAGs160 sp009703925	K02259	COX15, ctaA; heme a synthase [EC:1.17.99.9]					0	0	0	0	0	0.431496
YNE_00_635_11	d__Bacteria; p__Actinobacteriota; c__Acidimicrobiia; o__Acidimicrobiales; f__JACDCH01; g__VFJN01; s__VFJN01 sp009694375	K02274	coxA, ctaD; cytochrome c oxidase subunit I [EC:7.1.1.9]					0	0	0.624147	0	0	0
YNE_00_635_7	d__Bacteria; p__Actinobacteriota; c__Acidimicrobiia; o__Acidimicrobiales; f__JACDCH01; g__VFJN01; s__VFJN01 sp009694375	K02274	coxA, ctaD; cytochrome c oxidase subunit I [EC:7.1.1.9]					0	0	0	0	0	0
YNE_00_906_10	d__Bacteria; p__Actinobacteriota; c__Acidimicrobiia; o__Acidimicrobiales; f__Ilumatobacteraceae; g__Ilumatobacter_A; s__Ilumatobacter_A sp013002175	K15408	coxAC; cytochrome c oxidase subunit I+III [EC:7.1.1.9]					0	0	0	0	0	0
YNE_00_554_5	d__Bacteria; p__Actinobacteriota; c__Acidimicrobiia; o__Acidimicrobiales; f__SKKL01; g__SCSIO-58843; s__SCSIO-58843 sp009650215	K02275	coxB, ctaC; cytochrome c oxidase subunit II [EC:7.1.1.9]					0	0	0	0	0	0
YNE_00_635_10	d__Bacteria; p__Actinobacteriota; c__Acidimicrobiia; o__Acidimicrobiales; f__SKKL01; g__SCSIO-58843; s__SCSIO-58843 sp009650215	K02275	coxB, ctaC; cytochrome c oxidase subunit II [EC:7.1.1.9]					0	0	0	0	0	0.143169
YNE_00_906_11	d__Bacteria; p__Actinobacteriota; c__Actinomycetia; o__Euzebyales; f__Euzebyaceae; g__Euzebya; s__Euzebya sp003344865	K02275	coxB, ctaC; cytochrome c oxidase subunit II [EC:7.1.1.9]					0	0	0	0	0	0
YNE_00_635_12	d__Bacteria; p__Actinobacteriota; c__Acidimicrobiia; o__Acidimicrobiales; f__SIRW01; g__SIRW01; s__SIRW01 sp004366205	K02276	coxC, ctaE; cytochrome c oxidase subunit III [EC:7.1.1.9]					0	0	0	0	0	0
YNE_00_635_8	d__Bacteria; p__Actinobacteriota; c__Acidimicrobiia; o__Acidimicrobiales; f__JACDCH01; g__VFJN01; s__VFJN01 sp009694375	K02276	coxC, ctaE; cytochrome c oxidase subunit III [EC:7.1.1.9]					0	0	0	0	0	0
YNE_00_635_13	d__Bacteria; p__Actinobacteriota; c__Acidimicrobiia; o__Acidimicrobiales; f__CADCTF01; g__CADCTF01; s__CADCTF01 sp902805655	K02277	coxD, ctaF; cytochrome c oxidase subunit IV [EC:7.1.1.9]					0	0	0	0	0	0
YNE_00_4638_3	d__Bacteria; p__Actinobacteriota; c__Actinomycetia; o__Propionibacteriales; f__Nocardioidaceae; g__Nocardioides; s__Nocardioides gansuensis	K00425	cydA; cytochrome bd ubiquinol oxidase subunit I [EC:7.1.1.7]					0	0.169399	0	0	1.33785	0.123022
YNE_00_4638_4	d__Bacteria; p__Actinobacteriota; c__Acidimicrobiia; o__Acidimicrobiales; f__Ilumatobacteraceae; g__Ilumatobacter_A; s__Ilumatobacter_A coccineus	K00426	cydB; cytochrome bd ubiquinol oxidase subunit II [EC:7.1.1.7]					0	0	0	0	0	0.23312
YNE_00_1170_10	d__Bacteria; p__Actinobacteriota; c__Acidimicrobiia; o__Acidimicrobiales; f__SKKL01; g__SCSIO-58843; s__SCSIO-58843 sp009650215	K00368	nirK; nitrite reductase (NO-forming) [EC:1.7.2.1]					0	0	0	0	0	0.272892
YNE_00_2231_7	d__Bacteria; p__Actinobacteriota; c__Acidimicrobiia; o__Acidimicrobiales; f__SKKL01; g__SCSIO-58843; s__SCSIO-58843 sp009650215	K00368	nirK; nitrite reductase (NO-forming) [EC:1.7.2.1]					0	0	0	0	0	0
YNE_00_9592_4	d__Bacteria; p__Actinobacteriota; c__Actinomycetia; o__Mycobacteriales; f__Geodermatophilaceae; g__Blastococcus; s__Blastococcus sp003319105	K00368	nirK; nitrite reductase (NO-forming) [EC:1.7.2.1]					0	0	0	0	0	0
YNE_01_246_27	d__Bacteria; p__Proteobacteria; c__Gammaproteobacteria; o__Pseudomonadales; f__Oleiphilaceae; g__Marinobacter; s__Marinobacter sp008795955	K00404	ccoN; cytochrome c oxidase cbb3-type subunit I [EC:7.1.1.9]	YNE_01_5	98.79	1.72	d__Bacteria; p__Proteobacteria; c__Gammaproteobacteria; o__Pseudomonadales; f__Oleiphilaceae; g__Marinobacter; s__Marinobacter sp008795955	4.58319	0.215546	3.60622	0	0	0
YNE_01_246_28	d__Bacteria; p__Proteobacteria; c__Gammaproteobacteria; o__Pseudomonadales; f__Oleiphilaceae; g__Marinobacter; s__Marinobacter sp008795955	K00405	ccoO; cytochrome c oxidase cbb3-type subunit II					23.0972	1.33526	3.33204	0	0	0
YNE_01_246_30	d__Bacteria; p__Proteobacteria; c__Gammaproteobacteria; o__Pseudomonadales; f__Oleiphilaceae; g__Marinobacter; s__Marinobacter sp008795955	K00406	ccoP; cytochrome c oxidase cbb3-type subunit III					3.25026	0	0	11.4429	0	0
YNE_01_246_29	d__Bacteria; p__Proteobacteria; c__Gammaproteobacteria; o__Pseudomonadales; f__Oleiphilaceae; g__Marinobacter; s__Marinobacter sp008795955	K00407	ccoQ; cytochrome c oxidase cbb3-type subunit IV					20.6019	3.41234	0	0	0	0
YNE_01_484_16	d__Bacteria; p__Proteobacteria; c__Gammaproteobacteria; o__Pseudomonadales; f__Oleiphilaceae; g__Marinobacter; s__Marinobacter sp008795955	K02257	COX10, ctaB, cyoE; heme o synthase [EC:2.5.1.141]					0	0	0	0	0	0
YNE_01_484_15	d__Bacteria; p__Proteobacteria; c__Gammaproteobacteria; o__Pseudomonadales; f__Oleiphilaceae; g__Marinobacter; s__Marinobacter sp008795955	K02259	COX15, ctaA; heme a synthase [EC:1.17.99.9]					0.582569	0	0	0	0	0
YNE_01_484_10	d__Bacteria; p__Proteobacteria; c__Gammaproteobacteria; o__Pseudomonadales; f__Oleiphilaceae; g__Marinobacter; s__Marinobacter sp008795955	K02274	coxA, ctaD; cytochrome c oxidase subunit I [EC:7.1.1.9]					0	0	0	0	0	0
YNE_01_173_33	d__Bacteria; p__Proteobacteria; c__Gammaproteobacteria; o__Pseudomonadales; f__Oleiphilaceae; g__Marinobacter; s__Marinobacter sp008795955	K15408	coxAC; cytochrome c oxidase subunit I+III [EC:7.1.1.9]					0.314231	0	0	0	0	0
YNE_01_173_32	d__Bacteria; p__Proteobacteria; c__Gammaproteobacteria; o__Pseudomonadales; f__Oleiphilaceae; g__Marinobacter; s__Marinobacter sp008795955	K02275	coxB, ctaC; cytochrome c oxidase subunit II [EC:7.1.1.9]					0	0	0	0	0	0
YNE_01_484_9	d__Bacteria; p__Proteobacteria; c__Gammaproteobacteria; o__Pseudomonadales; f__Oleiphilaceae; g__Marinobacter; s__Marinobacter sp008795955	K02275	coxB, ctaC; cytochrome c oxidase subunit II [EC:7.1.1.9]					0	0	0	0	0	0
YNE_01_484_11	d__Bacteria; p__Proteobacteria; c__Gammaproteobacteria; o__Pseudomonadales; f__Oleiphilaceae; g__Marinobacter; s__Marinobacter sp008795955	K02276	coxC, ctaE; cytochrome c oxidase subunit III [EC:7.1.1.9]					0	0	5.00369	0	0	0
YNE_01_1013_1	d__Bacteria; p__Proteobacteria; c__Gammaproteobacteria; o__Pseudomonadales; f__Oleiphilaceae; g__Marinobacter; s__Marinobacter sp008795955	K02277	coxD, ctaF; cytochrome c oxidase subunit IV [EC:7.1.1.9]					0	0	0	0	0	0
YNE_01_100_140	d__Bacteria; p__Proteobacteria; c__Gammaproteobacteria; o__Pseudomonadales; f__Oleiphilaceae; g__Marinobacter; s__Marinobacter sp008795955	K00425	cydA; cytochrome bd ubiquinol oxidase subunit I [EC:7.1.1.7]					0	0	0	0	0	0
YNE_01_100_141	d__Bacteria; p__Proteobacteria; c__Gammaproteobacteria; o__Pseudomonadales; f__Oleiphilaceae; g__Marinobacter; s__Marinobacter sp008795955	K00426	cydB; cytochrome bd ubiquinol oxidase subunit II [EC:7.1.1.7]					0	0	0	0	0	0.201537
YNE_01_95_170	d__Bacteria; p__Proteobacteria; c__Gammaproteobacteria; o__Pseudomonadales; f__Oleiphilaceae; g__Marinobacter; s__Marinobacter sp008795955	K02567	napA; nitrate reductase (cytochrome) [EC:1.9.6.1]					0.184584	0	0	0	0	0
YNE_01_95_169	d__Bacteria; p__Proteobacteria; c__Gammaproteobacteria; o__Pseudomonadales; f__Oleiphilaceae; g__Marinobacter; s__Marinobacter sp008795955	K02568	napB; nitrate reductase (cytochrome), electron transfer subunit					0	0	0	0	0	0
YNE_01_138_116	d__Bacteria; p__Proteobacteria; c__Gammaproteobacteria; o__Pseudomonadales; f__Oleiphilaceae; g__Marinobacter; s__Marinobacter sp008795955	K00370	narG, narZ, nxrA; nitrate reductase / nitrite oxidoreductase, alpha subunit [EC:1.7.5.1 1.7.99.-]					0.28925	0	0	1.66009	0	0
YNE_01_138_117	d__Bacteria; p__Proteobacteria; c__Gammaproteobacteria; o__Pseudomonadales; f__Oleiphilaceae; g__Marinobacter; s__Marinobacter sp008795955	K00371	narH, narY, nxrB; nitrate reductase / nitrite oxidoreductase, beta subunit [EC:1.7.5.1 1.7.99.-]					0	0	0	0	0	0
YNE_01_138_119	d__Bacteria; p__Proteobacteria; c__Gammaproteobacteria; o__Pseudomonadales; f__Oleiphilaceae; g__Marinobacter; s__Marinobacter sp008795955	K00374	narI, narV; nitrate reductase gamma subunit [EC:1.7.5.1 1.7.99.-]					0	0	0	0	0	0
YNE_01_181_23	d__Bacteria; p__Proteobacteria; c__Gammaproteobacteria; o__Pseudomonadales; f__Oleiphilaceae; g__Marinobacter; s__Marinobacter sp008795955	K00368	nirK; nitrite reductase (NO-forming) [EC:1.7.2.1]					0.632103	0	3.31942	0	0	0
YNE_01_138_27	d__Bacteria; p__Proteobacteria; c__Gammaproteobacteria; o__Pseudomonadales; f__Oleiphilaceae; g__Marinobacter; s__Marinobacter sp008795955	K15864	nirS; nitrite reductase (NO-forming) / hydroxylamine reductase [EC:1.7.2.1 1.7.99.1]					2.13028	0	0	0	0	0.183962
YNE_01_100_69	d__Bacteria; p__Proteobacteria; c__Gammaproteobacteria; o__Pseudomonadales; f__Oleiphilaceae; g__Marinobacter; s__Marinobacter sp008795955	K04561	norB; nitric oxide reductase subunit B [EC:1.7.2.5]					0	0	0	4.30767	0	0
YNE_01_138_37	d__Bacteria; p__Proteobacteria; c__Gammaproteobacteria; o__Pseudomonadales; f__Oleiphilaceae; g__Marinobacter; s__Marinobacter sp008795955	K04561	norB; nitric oxide reductase subunit B [EC:1.7.2.5]					0	0	0	0	0	0
YNE_01_232_70	d__Bacteria; p__Proteobacteria; c__Gammaproteobacteria; o__Pseudomonadales; f__Oleiphilaceae; g__Marinobacter; s__Marinobacter sp008795955	K04561	norB; nitric oxide reductase subunit B [EC:1.7.2.5]					0.886586	0.110107	0	0	0	0.446826
YNE_01_100_68	d__Bacteria; p__Proteobacteria; c__Gammaproteobacteria; o__Pseudomonadales; f__Oleiphilaceae; g__Marinobacter; s__Marinobacter sp008795955	K02305	norC; nitric oxide reductase subunit C					0	0	0	0	0	0
YNE_01_138_38	d__Bacteria; p__Proteobacteria; c__Gammaproteobacteria; o__Pseudomonadales; f__Oleiphilaceae; g__Marinobacter; s__Marinobacter sp008795955	K02305	norC; nitric oxide reductase subunit C					0	0	0	0	0	0
YNE_01_2980_2	d__Bacteria; p__Proteobacteria; c__Gammaproteobacteria; o__Pseudomonadales; f__Oleiphilaceae; g__Marinobacter; s__Marinobacter sp008795955	K00376	nosZ; nitrous-oxide reductase [EC:1.7.2.4]					0.515047	0	0.749709	0	0	0
YNE_01_157_49	d__Bacteria; p__Proteobacteria; c__Alphaproteobacteria; o__Rhizobiales_A; f__Rhizobiaceae_A; g__Ochrobactrum; s__Ochrobactrum anthropi	K00404	ccoN; cytochrome c oxidase cbb3-type subunit I [EC:7.1.1.9]	YNE_01_7	96.52	0	d__Bacteria; p__Proteobacteria; c__Alphaproteobacteria; o__Rhizobiales_A; f__Rhizobiaceae_A; g__Ochrobactrum; s__Ochrobactrum anthropi	0	0	2.66809	0	0	0.443552
YNE_01_157_48	d__Bacteria; p__Proteobacteria; c__Alphaproteobacteria; o__Rhizobiales_A; f__Rhizobiaceae_A; g__Ochrobactrum; s__Ochrobactrum anthropi	K00405	ccoO; cytochrome c oxidase cbb3-type subunit II					0	0	0	0	3.64432	0
YNE_01_157_46	d__Bacteria; p__Proteobacteria; c__Alphaproteobacteria; o__Rhizobiales_A; f__Rhizobiaceae_A; g__Ochrobactrum; s__Ochrobactrum anthropi	K00406	ccoP; cytochrome c oxidase cbb3-type subunit III					0	0	0	0	0	0.317201
YNE_01_157_47	d__Bacteria; p__Proteobacteria; c__Alphaproteobacteria; o__Rhizobiales_A; f__Rhizobiaceae_A; g__Ochrobactrum; s__Ochrobactrum anthropi	K00407	ccoQ; cytochrome c oxidase cbb3-type subunit IV					0	0	0	0	0	0
YNE_01_271_53	d__Bacteria; p__Proteobacteria; c__Alphaproteobacteria; o__Rhizobiales_A; f__Rhizobiaceae_A; g__Ochrobactrum; s__Ochrobactrum anthropi	K02257	COX10, ctaB, cyoE; heme o synthase [EC:2.5.1.141]					0	0	2.76791	7.31527	0	0.258664
YNE_01_271_55	d__Bacteria; p__Proteobacteria; c__Alphaproteobacteria; o__Rhizobiales_A; f__Rhizobiaceae_A; g__Ochrobactrum; s__Ochrobactrum anthropi	K02258	COX11, ctaG; cytochrome c oxidase assembly protein subunit 11					0	0	0	9.23029	0	0
YNE_01_98_144	d__Bacteria; p__Proteobacteria; c__Alphaproteobacteria; o__Rhizobiales_A; f__Rhizobiaceae_A; g__Ochrobactrum; s__Ochrobactrum anthropi	K02259	COX15, ctaA; heme a synthase [EC:1.17.99.9]					0	0	0	0	0	0.389483
YNE_01_271_52	d__Bacteria; p__Proteobacteria; c__Alphaproteobacteria; o__Rhizobiales_A; f__Rhizobiaceae_A; g__Ochrobactrum; s__Ochrobactrum anthropi	K02274	coxA, ctaD; cytochrome c oxidase subunit I [EC:7.1.1.9]					0	0	0	0	1.32954	0.339088
YNE_01_271_51	d__Bacteria; p__Proteobacteria; c__Alphaproteobacteria; o__Rhizobiales_A; f__Rhizobiaceae_A; g__Ochrobactrum; s__Ochrobactrum anthropi	K02275	coxB, ctaC; cytochrome c oxidase subunit II [EC:7.1.1.9]					0	0	0	0	1.51367	0
YNE_01_271_56	d__Bacteria; p__Proteobacteria; c__Alphaproteobacteria; o__Rhizobiales_A; f__Rhizobiaceae_A; g__Ochrobactrum; s__Ochrobactrum anthropi	K02276	coxC, ctaE; cytochrome c oxidase subunit III [EC:7.1.1.9]					0	0	0	0	0	0.689216
YNE_01_41_289	d__Bacteria; p__Proteobacteria; c__Alphaproteobacteria; o__Rhizobiales; f__Stappiaceae; g__Stappia; s__Stappia indica_A	K00425	cydA; cytochrome bd ubiquinol oxidase subunit I [EC:7.1.1.7]					0	0	0	0	0	0
YNE_01_82_115	d__Bacteria; p__Proteobacteria; c__Alphaproteobacteria; o__Rhizobiales_A; f__Rhizobiaceae_A; g__Ochrobactrum; s__Ochrobactrum anthropi	K00425	cydA; cytochrome bd ubiquinol oxidase subunit I [EC:7.1.1.7]					0	0	0	2.82386	0	0.504765
YNE_01_41_290	d__Bacteria; p__Proteobacteria; c__Alphaproteobacteria; o__Rhizobiales; f__Stappiaceae; g__Stappia; s__Stappia indica_A	K00426	cydB; cytochrome bd ubiquinol oxidase subunit II [EC:7.1.1.7]					0	0	0	0	0	0
YNE_01_82_116	d__Bacteria; p__Proteobacteria; c__Alphaproteobacteria; o__Rhizobiales_A; f__Rhizobiaceae_A; g__Ochrobactrum; s__Ochrobactrum anthropi	K00426	cydB; cytochrome bd ubiquinol oxidase subunit II [EC:7.1.1.7]					0	0.182081	0	0	0	0
YNE_01_41_291	d__Bacteria; p__Proteobacteria; c__Alphaproteobacteria; o__Rhizobiales; f__Stappiaceae; g__Stappia; s__Stappia sp002722295	K00424	cydX; cytochrome bd-I ubiquinol oxidase subunit X [EC:7.1.1.7]					0	0	0	0	0	0
YNE_01_82_117	d__Bacteria; p__Proteobacteria; c__Alphaproteobacteria; o__Rhizobiales_A; f__Rhizobiaceae_A; g__Ochrobactrum; s__Ochrobactrum anthropi	K00424	cydX; cytochrome bd-I ubiquinol oxidase subunit X [EC:7.1.1.7]					0	0	11.55	0	0	0
YNE_01_25_305	d__Bacteria; p__Proteobacteria; c__Alphaproteobacteria; o__Rhizobiales_A; f__Rhizobiaceae_A; g__Ochrobactrum; s__Ochrobactrum anthropi	K02297	cyoA; cytochrome o ubiquinol oxidase subunit II [EC:7.1.1.3]					0	0	0	0	1.22585	0.186028
YNE_01_25_306	d__Bacteria; p__Proteobacteria; c__Alphaproteobacteria; o__Rhizobiales_A; f__Rhizobiaceae_A; g__Ochrobactrum; s__Ochrobactrum anthropi	K02298	cyoB; cytochrome o ubiquinol oxidase subunit I [EC:7.1.1.3]					0	0.113295	0	0	1.38812	1.20931
YNE_01_25_307	d__Bacteria; p__Proteobacteria; c__Alphaproteobacteria; o__Rhizobiales_A; f__Rhizobiaceae_A; g__Ochrobactrum; s__Ochrobactrum anthropi	K02299	cyoC; cytochrome o ubiquinol oxidase subunit III					0	0	0	0	0	0
YNE_01_25_308	d__Bacteria; p__Proteobacteria; c__Alphaproteobacteria; o__Rhizobiales_A; f__Rhizobiaceae_A; g__Ochrobactrum; s__Ochrobactrum cytisi	K02300	cyoD; cytochrome o ubiquinol oxidase subunit IV					0	0	0	0	0	0
YNE_01_81_107	d__Bacteria; p__Proteobacteria; c__Alphaproteobacteria; o__Rhizobiales_A; f__Rhizobiaceae_A; g__Ochrobactrum; s__Ochrobactrum anthropi	K00370	narG, narZ, nxrA; nitrate reductase / nitrite oxidoreductase, alpha subunit [EC:1.7.5.1 1.7.99.-]					0	0	0	0	0.552106	0.0459739
YNE_01_81_108	d__Bacteria; p__Proteobacteria; c__Alphaproteobacteria; o__Rhizobiales_A; f__Rhizobiaceae_A; g__Ochrobactrum; s__Ochrobactrum anthropi	K00371	narH, narY, nxrB; nitrate reductase / nitrite oxidoreductase, beta subunit [EC:1.7.5.1 1.7.99.-]					0	0	0	0	0	0
YNE_01_81_110	d__Bacteria; p__Proteobacteria; c__Alphaproteobacteria; o__Rhizobiales_A; f__Rhizobiaceae_A; g__Ochrobactrum; s__Ochrobactrum anthropi	K00374	narI, narV; nitrate reductase gamma subunit [EC:1.7.5.1 1.7.99.-]					0	0	0	0	0	1.33669
YNE_01_133_78	d__Bacteria; p__Proteobacteria; c__Alphaproteobacteria; o__Rhizobiales_A; f__Rhizobiaceae_A; g__Ochrobactrum; s__Ochrobactrum anthropi	K00368	nirK; nitrite reductase (NO-forming) [EC:1.7.2.1]					0	0	0	0	0	0.294647
YNE_01_58_42	d__Bacteria; p__Proteobacteria; c__Alphaproteobacteria; o__Rhizobiales_A; f__Rhizobiaceae_A; g__Ochrobactrum; s__Ochrobactrum anthropi	K00368	nirK; nitrite reductase (NO-forming) [EC:1.7.2.1]					0	0.247927	2.24272	3.5734	0	0.803476
YNE_01_58_34	d__Bacteria; p__Proteobacteria; c__Alphaproteobacteria; o__Rhizobiales_A; f__Rhizobiaceae_A; g__Ochrobactrum; s__Ochrobactrum anthropi	K04561	norB; nitric oxide reductase subunit B [EC:1.7.2.5]					0	0	1.79218	6.64858	2.77775	0.449756
YNE_01_58_35	d__Bacteria; p__Proteobacteria; c__Alphaproteobacteria; o__Rhizobiales_A; f__Rhizobiaceae_A; g__Ochrobactrum; s__Ochrobactrum anthropi	K02305	norC; nitric oxide reductase subunit C					0	0	0	0	0	0
YNE_01_58_76	d__Bacteria; p__Proteobacteria; c__Alphaproteobacteria; o__Rhizobiales_A; f__Rhizobiaceae_A; g__Ochrobactrum; s__Ochrobactrum anthropi	K00376	nosZ; nitrous-oxide reductase [EC:1.7.2.4]					0	0	2.8106	0	1.14458	0.263354
YNE_115_323_3	d__Bacteria; p__Actinobacteriota; c__Actinomycetia; o__Actinomycetales; f__Microbacteriaceae; g__Microbacterium; s__Microbacterium laevaniformans_A	K02257	COX10, ctaB, cyoE; heme o synthase [EC:2.5.1.141]	YNE_115_13	99.49	0.51	d__Bacteria; p__Actinobacteriota; c__Actinomycetia; o__Actinomycetales; f__Microbacteriaceae; g__Microbacterium; s__Microbacterium sp003293595	0	0	0	0	0	0.233403
YNE_115_323_5	d__Bacteria; p__Actinobacteriota; c__Actinomycetia; o__Actinomycetales; f__Microbacteriaceae; g__Microbacterium; s__Microbacterium sp003293595	K02259	COX15, ctaA; heme a synthase [EC:1.17.99.9]					0	0	0	0	0	0.333091
YNE_115_136_124	d__Bacteria; p__Actinobacteriota; c__Actinomycetia; o__Actinomycetales; f__Microbacteriaceae; g__Microbacterium; s__Microbacterium sp000411455	K02274	coxA, ctaD; cytochrome c oxidase subunit I [EC:7.1.1.9]					0	0	0	0	0	0
YNE_115_136_123	d__Bacteria; p__Actinobacteriota; c__Actinomycetia; o__Actinomycetales; f__Microbacteriaceae; g__Microbacterium; s__Microbacterium sp003293595	K02275	coxB, ctaC; cytochrome c oxidase subunit II [EC:7.1.1.9]					0	0	0	0	0	0.684597
YNE_115_136_131	d__Bacteria; p__Actinobacteriota; c__Actinomycetia; o__Actinomycetales; f__Microbacteriaceae; g__Microbacterium; s__Microbacterium sp000411455	K02276	coxC, ctaE; cytochrome c oxidase subunit III [EC:7.1.1.9]					0	0	0	0	0	0.782714
YNE_115_18_164	d__Bacteria; p__Actinobacteriota; c__Actinomycetia; o__Actinomycetales; f__Microbacteriaceae; g__Microbacterium; s__Microbacterium sp003293595	K00425	cydA; cytochrome bd ubiquinol oxidase subunit I [EC:7.1.1.7]					0	0	0	0	1.31774	0.798025
YNE_115_18_165	d__Bacteria; p__Actinobacteriota; c__Actinomycetia; o__Actinomycetales; f__Microbacteriaceae; g__Microbacterium; s__Microbacterium sp003293595	K00426	cydB; cytochrome bd ubiquinol oxidase subunit II [EC:7.1.1.7]					0	0	0	0	0	1.756
YNE_115_12_170	d__Bacteria; p__Actinobacteriota; c__Actinomycetia; o__Actinomycetales; f__Microbacteriaceae; g__Microbacterium; s__Microbacterium sp003293595	K02567	napA; nitrate reductase (cytochrome) [EC:1.9.6.1]					0	0	0	0	0	0
YNE_115_18_183	d__Bacteria; p__Actinobacteriota; c__Actinomycetia; o__Actinomycetales; f__Microbacteriaceae; g__Microbacterium; s__Microbacterium lacticum	K00370	narG, narZ, nxrA; nitrate reductase / nitrite oxidoreductase, alpha subunit [EC:1.7.5.1 1.7.99.-]					0	0	0	0	0	0.751266
YNE_115_18_184	d__Bacteria; p__Actinobacteriota; c__Actinomycetia; o__Actinomycetales; f__Microbacteriaceae; g__Microbacterium; s__Microbacterium lacticum	K00371	narH, narY, nxrB; nitrate reductase / nitrite oxidoreductase, beta subunit [EC:1.7.5.1 1.7.99.-]					0	0	0	0	0	0.910561
YNE_115_18_186	d__Bacteria; p__Actinobacteriota; c__Actinomycetia; o__Actinomycetales; f__Microbacteriaceae; g__Microbacterium; s__Microbacterium lacticum	K00374	narI, narV; nitrate reductase gamma subunit [EC:1.7.5.1 1.7.99.-]					0	0	0	0	0	0.988226
YNE_115_18_188	d__Bacteria; p__Actinobacteriota; c__Actinomycetia; o__Actinomycetales; f__Microbacteriaceae; g__Microbacterium; s__Microbacterium aurum	K00368	nirK; nitrite reductase (NO-forming) [EC:1.7.2.1]					0	0	0	0	0	1.04239
YNE_115_18_189	d__Bacteria; p__Actinobacteriota; c__Actinomycetia; o__Actinomycetales; f__Microbacteriaceae; g__Microbacterium; s__Microbacterium aurum	K00368	nirK; nitrite reductase (NO-forming) [EC:1.7.2.1]					0	0	0	0	0	0.449956
YNE_115_197_102	d__Bacteria; p__Actinobacteriota; c__Actinomycetia; o__Actinomycetales; f__Demequinaceae; g__Demequina; s__Demequina aestuarii	K02257	COX10, ctaB, cyoE; heme o synthase [EC:2.5.1.141]	YNE_115_6	97.69	0.58	d__Bacteria; p__Actinobacteriota; c__Actinomycetia; o__Actinomycetales; f__Demequinaceae; g__Demequina; s__	0	0	0	0	0	0.238912
YNE_115_60_195	d__Bacteria; p__Actinobacteriota; c__Actinomycetia; o__Actinomycetales; f__Demequinaceae; g__Demequina; s__Demequina aestuarii	K02259	COX15, ctaA; heme a synthase [EC:1.17.99.9]					0	0	0	0	0	0
YNE_115_251_75	d__Bacteria; p__Actinobacteriota; c__Actinomycetia; o__Actinomycetales; f__Demequinaceae; g__Demequina; s__Demequina aestuarii	K02274	coxA, ctaD; cytochrome c oxidase subunit I [EC:7.1.1.9]					0	0	0	0	1.36634	0
YNE_115_251_76	d__Bacteria; p__Actinobacteriota; c__Actinomycetia; o__Actinomycetales; f__Demequinaceae; g__Demequina; s__Demequina aestuarii	K02275	coxB, ctaC; cytochrome c oxidase subunit II [EC:7.1.1.9]					0	0	0	0	1.03743	0
YNE_115_251_68	d__Bacteria; p__Actinobacteriota; c__Actinomycetia; o__Actinomycetales; f__Demequinaceae; g__Demequina; s__Demequina aestuarii	K02276	coxC, ctaE; cytochrome c oxidase subunit III [EC:7.1.1.9]					0	0	0	0	0	0
YNE_115_45_67	d__Bacteria; p__Actinobacteriota; c__Actinomycetia; o__Actinomycetales; f__Demequinaceae; g__Demequina; s__Demequina aestuarii	K00425	cydA; cytochrome bd ubiquinol oxidase subunit I [EC:7.1.1.7]					0	0	0	0	0	0.11751
YNE_115_45_66	d__Bacteria; p__Actinobacteriota; c__Actinomycetia; o__Actinomycetales; f__Demequinaceae; g__Demequina; s__Demequina aestuarii	K00426	cydB; cytochrome bd ubiquinol oxidase subunit II [EC:7.1.1.7]					0	0	0	0	0	0.4089
YNE_115_38_110	d__Bacteria; p__Actinobacteriota; c__Actinomycetia; o__Actinomycetales; f__Demequinaceae; g__Demequina; s__Demequina sp002841315	K00370	narG, narZ, nxrA; nitrate reductase / nitrite oxidoreductase, alpha subunit [EC:1.7.5.1 1.7.99.-]					0	0	0	0	0	0.393285
YNE_115_38_109	d__Bacteria; p__Actinobacteriota; c__Actinomycetia; o__Actinomycetales; f__Demequinaceae; g__Demequina; s__Demequina sp002841315	K00371	narH, narY, nxrB; nitrate reductase / nitrite oxidoreductase, beta subunit [EC:1.7.5.1 1.7.99.-]					0	0	0	0	0	0.273771
YNE_115_38_107	d__Bacteria; p__Actinobacteriota; c__Actinomycetia; o__Actinomycetales; f__Demequinaceae; g__Demequina; s__Demequina sp002841315	K00374	narI, narV; nitrate reductase gamma subunit [EC:1.7.5.1 1.7.99.-]					0	0	0	0	0	0
YNE_115_45_310	d__Bacteria; p__Actinobacteriota; c__Actinomycetia; o__Actinomycetales; f__Demequinaceae; g__Demequina; s__Demequina aestuarii	K00368	nirK; nitrite reductase (NO-forming) [EC:1.7.2.1]					0	0	0	0	0	0.0770176
YNE_70_76_65	d__Bacteria; p__Proteobacteria; c__Gammaproteobacteria; o__Pseudomonadales; f__Pseudomonadaceae; g__Pseudomonas_D; s__Pseudomonas_D salina	K00404	ccoN; cytochrome c oxidase cbb3-type subunit I [EC:7.1.1.9]	YNE_70_10	71.03	0	d__Bacteria; p__Proteobacteria; c__Gammaproteobacteria; o__Pseudomonadales; f__Pseudomonadaceae; g__Pseudomonas_D; s__	0	0.176726	0	0	0	0
YNE_70_76_64	d__Bacteria; p__Proteobacteria; c__Gammaproteobacteria; o__Pseudomonadales; f__Pseudomonadaceae; g__Pseudomonas_D; s__Pseudomonas_D salina	K00405	ccoO; cytochrome c oxidase cbb3-type subunit II					0	0.506479	0	0	0	0.521075
YNE_70_76_62	d__Bacteria; p__Proteobacteria; c__Gammaproteobacteria; o__Pseudomonadales; f__Pseudomonadaceae; g__Pseudomonas_D; s__Pseudomonas_D salina	K00406	ccoP; cytochrome c oxidase cbb3-type subunit III					0	0.557096	0	0	0	0
YNE_70_76_63	d__Bacteria; p__Proteobacteria; c__Gammaproteobacteria; o__Pseudomonadales; f__Pseudomonadaceae; g__Pseudomonas_D; s__Pseudomonas_D salina	K00407	ccoQ; cytochrome c oxidase cbb3-type subunit IV					0	0	0	0	0	0
YNE_70_144_111	d__Bacteria; p__Proteobacteria; c__Gammaproteobacteria; o__Pseudomonadales; f__Pseudomonadaceae; g__Pseudomonas_D; s__Pseudomonas_D xinjiangensis	K15408	coxAC; cytochrome c oxidase subunit I+III [EC:7.1.1.9]					0	0	0	0	0	0.136885
YNE_70_182_12	d__Bacteria; p__Proteobacteria; c__Gammaproteobacteria; o__Pseudomonadales; f__Pseudomonadaceae; g__Pseudomonas_D; s__Pseudomonas_D salina	K15408	coxAC; cytochrome c oxidase subunit I+III [EC:7.1.1.9]					0	0	0	0	0	0
YNE_70_76_171	d__Bacteria; p__Proteobacteria; c__Gammaproteobacteria; o__Pseudomonadales; f__Pseudomonadaceae; g__Pseudomonas_D; s__Pseudomonas_D sp012844345	K15408	coxAC; cytochrome c oxidase subunit I+III [EC:7.1.1.9]					0	0	0	0	0	0.120203
YNE_70_144_110	d__Bacteria; p__Proteobacteria; c__Gammaproteobacteria; o__Pseudomonadales; f__Pseudomonadaceae; g__Pseudomonas_D; s__Pseudomonas_D xinjiangensis	K02275	coxB, ctaC; cytochrome c oxidase subunit II [EC:7.1.1.9]					0	0	0	0	0	0
YNE_70_728_7	d__Bacteria; p__Proteobacteria; c__Gammaproteobacteria; o__Pseudomonadales; f__Pseudomonadaceae; g__Pseudomonas_D; s__Pseudomonas_D salina	K02275	coxB, ctaC; cytochrome c oxidase subunit II [EC:7.1.1.9]					0	0	0	0.227133	0	0
YNE_70_76_172	d__Bacteria; p__Proteobacteria; c__Gammaproteobacteria; o__Pseudomonadales; f__Pseudomonadaceae; g__Pseudomonas_D; s__Pseudomonas_D sp012844345	K02275	coxB, ctaC; cytochrome c oxidase subunit II [EC:7.1.1.9]					0	0	0	0	0	0
YNE_70_76_170	d__Bacteria; p__Proteobacteria; c__Gammaproteobacteria; o__Pseudomonadales; f__Pseudomonadaceae; g__Pseudomonas_D; s__Pseudomonas_D sp012844345	K02276	coxC, ctaE; cytochrome c oxidase subunit III [EC:7.1.1.9]					0	0	0	0	0	0.618864
YNE_70_495_8	d__Bacteria; p__Proteobacteria; c__Gammaproteobacteria; o__Pseudomonadales; f__Pseudomonadaceae; g__Pseudomonas_D; s__Pseudomonas_D salina	K00425	cydA; cytochrome bd ubiquinol oxidase subunit I [EC:7.1.1.7]					0	0	0	0	0.288499	0
YNE_70_495_7	d__Bacteria; p__Proteobacteria; c__Gammaproteobacteria; o__Pseudomonadales; f__Pseudomonadaceae; g__Pseudomonas_D; s__Pseudomonas_D salina	K00426	cydB; cytochrome bd ubiquinol oxidase subunit II [EC:7.1.1.7]					0	0.152999	0	0	0	0.286196
YNE_70_7284_4	d__Bacteria; p__Proteobacteria; c__Gammaproteobacteria; o__Pseudomonadales; f__Pseudomonadaceae; g__Pseudomonas_D; s__Pseudomonas_D salina	K00371	narH, narY, nxrB; nitrate reductase / nitrite oxidoreductase, beta subunit [EC:1.7.5.1 1.7.99.-]					0	0	0	0	0	0
YNE_70_7284_2	d__Bacteria; p__Proteobacteria; c__Gammaproteobacteria; o__Pseudomonadales; f__Pseudomonadaceae; g__Pseudomonas_D; s__Pseudomonas_D salegens	K00374	narI, narV; nitrate reductase gamma subunit [EC:1.7.5.1 1.7.99.-]					0	0	0	0	0	0
YNE_70_418_29	d__Bacteria; p__Proteobacteria; c__Gammaproteobacteria; o__Pseudomonadales; f__Pseudomonadaceae; g__Pseudomonas_D; s__Pseudomonas_D salina	K00368	nirK; nitrite reductase (NO-forming) [EC:1.7.2.1]					0	0.495666	0	0	0	0.988679
YNE_00_4_675	d__Bacteria; p__Proteobacteria; c__Gammaproteobacteria; o__Enterobacterales; f__Alteromonadaceae; g__Arsukibacterium; s__Arsukibacterium sp002415085	K00404	ccoN; cytochrome c oxidase cbb3-type subunit I [EC:7.1.1.9]	YNE_00_35	100	0.98	d__Bacteria; p__Proteobacteria; c__Gammaproteobacteria; o__Enterobacterales; f__Alteromonadaceae; g__Arsukibacterium; s__	0	0	0	0	0.930004	0
YNE_00_4_674	d__Bacteria; p__Proteobacteria; c__Gammaproteobacteria; o__Enterobacterales; f__Alteromonadaceae; g__Arsukibacterium; s__Arsukibacterium perlucidum	K00405	ccoO; cytochrome c oxidase cbb3-type subunit II					0	0.322305	0	0	0	0.54476
YNE_00_4_672	d__Bacteria; p__Proteobacteria; c__Gammaproteobacteria; o__Enterobacterales; f__Alteromonadaceae; g__Arsukibacterium; s__Arsukibacterium tuosuense	K00406	ccoP; cytochrome c oxidase cbb3-type subunit III					0	0	0	0	0	0
YNE_00_4_673	d__Bacteria; p__Proteobacteria; c__Gammaproteobacteria; o__Enterobacterales; f__Alteromonadaceae; g__Arsukibacterium; s__Arsukibacterium sp002415085	K00407	ccoQ; cytochrome c oxidase cbb3-type subunit IV					0	1.85453	0	0	0	0
YNE_00_64_100	d__Bacteria; p__Proteobacteria; c__Gammaproteobacteria; o__Enterobacterales; f__Alteromonadaceae; g__Arsukibacterium; s__Arsukibacterium tuosuense	K02257	COX10, ctaB, cyoE; heme o synthase [EC:2.5.1.141]					0	0	4.16231	0	0	3.81168
YNE_00_64_94	d__Bacteria; p__Proteobacteria; c__Gammaproteobacteria; o__Enterobacterales; f__Alteromonadaceae; g__Arsukibacterium; s__Arsukibacterium tuosuense	K02258	COX11, ctaG; cytochrome c oxidase assembly protein subunit 11					0	0	0	0	0	0
YNE_00_64_99	d__Bacteria; p__Proteobacteria; c__Gammaproteobacteria; o__Enterobacterales; f__Alteromonadaceae; g__Arsukibacterium; s__Arsukibacterium tuosuense	K02259	COX15, ctaA; heme a synthase [EC:1.17.99.9]					0	0	0	0	0	0.231716
YNE_00_64_93	d__Bacteria; p__Proteobacteria; c__Gammaproteobacteria; o__Enterobacterales; f__Alteromonadaceae; g__Arsukibacterium; s__Arsukibacterium tuosuense	K02274	coxA, ctaD; cytochrome c oxidase subunit I [EC:7.1.1.9]					0	0	0	0	0	0.179407
YNE_00_4_486	d__Bacteria; p__Proteobacteria; c__Gammaproteobacteria; o__Enterobacterales; f__Alteromonadaceae; g__Arsukibacterium; s__Arsukibacterium sp002364615	K15408	coxAC; cytochrome c oxidase subunit I+III [EC:7.1.1.9]					0	0	2.50201	5.04819	0	0.0859613
YNE_00_4_485	d__Bacteria; p__Proteobacteria; c__Gammaproteobacteria; o__Enterobacterales; f__Alteromonadaceae; g__Rheinheimera; s__Rheinheimera pacifica	K02275	coxB, ctaC; cytochrome c oxidase subunit II [EC:7.1.1.9]					0	0	0	0	0	0
YNE_00_64_92	d__Bacteria; p__Proteobacteria; c__Gammaproteobacteria; o__Enterobacterales; f__Alteromonadaceae; g__Arsukibacterium; s__Arsukibacterium tuosuense	K02275	coxB, ctaC; cytochrome c oxidase subunit II [EC:7.1.1.9]					0	1.16529	0	12.1345	2.00048	0
YNE_00_64_95	d__Bacteria; p__Proteobacteria; c__Gammaproteobacteria; o__Enterobacterales; f__Alteromonadaceae; g__Arsukibacterium; s__Arsukibacterium tuosuense	K02276	coxC, ctaE; cytochrome c oxidase subunit III [EC:7.1.1.9]					0	0	0	0	0	0
YNE_00_24_107	d__Bacteria; p__Proteobacteria; c__Gammaproteobacteria; o__Enterobacterales; f__Alteromonadaceae; g__Arsukibacterium; s__Arsukibacterium tuosuense	K02277	coxD, ctaF; cytochrome c oxidase subunit IV [EC:7.1.1.9]					0	0	0	0	0	0
YNE_00_7_698	d__Bacteria; p__Proteobacteria; c__Gammaproteobacteria; o__Enterobacterales; f__Alteromonadaceae; g__Arsukibacterium; s__Arsukibacterium tuosuense	K00425	cydA; cytochrome bd ubiquinol oxidase subunit I [EC:7.1.1.7]					0	0.600439	2.32244	0	0.708884	0.21621
YNE_00_9_486	d__Bacteria; p__Proteobacteria; c__Gammaproteobacteria; o__Enterobacterales; f__Alteromonadaceae; g__Arsukibacterium; s__Arsukibacterium sp002415085	K00425	cydA; cytochrome bd ubiquinol oxidase subunit I [EC:7.1.1.7]					0	0	0	0	0	0
YNE_00_7_697	d__Bacteria; p__Proteobacteria; c__Gammaproteobacteria; o__Enterobacterales; f__Alteromonadaceae; g__Arsukibacterium; s__Arsukibacterium tuosuense	K00426	cydB; cytochrome bd ubiquinol oxidase subunit II [EC:7.1.1.7]					0	0	0	5.17932	0	1.79944
YNE_00_9_487	d__Bacteria; p__Proteobacteria; c__Gammaproteobacteria; o__Enterobacterales; f__Alteromonadaceae; g__Arsukibacterium; s__Arsukibacterium sp002415085	K00426	cydB; cytochrome bd ubiquinol oxidase subunit II [EC:7.1.1.7]					0	0	0	9.65748	5.73389	0
YNE_00_6_665	d__Bacteria; p__Proteobacteria; c__Gammaproteobacteria; o__Enterobacterales; f__Alteromonadaceae; g__Arsukibacterium; s__Arsukibacterium sp002415085	K00370	narG, narZ, nxrA; nitrate reductase / nitrite oxidoreductase, alpha subunit [EC:1.7.5.1 1.7.99.-]					0	0	0	3.64495	0.434961	0.388063
YNE_00_6_664	d__Bacteria; p__Proteobacteria; c__Gammaproteobacteria; o__Enterobacterales; f__Alteromonadaceae; g__Arsukibacterium; s__Arsukibacterium sp002415085	K00371	narH, narY, nxrB; nitrate reductase / nitrite oxidoreductase, beta subunit [EC:1.7.5.1 1.7.99.-]					0	1.35091	0	0	0	0
YNE_00_6_662	d__Bacteria; p__Proteobacteria; c__Gammaproteobacteria; o__Enterobacterales; f__Alteromonadaceae; g__Rheinheimera; s__Rheinheimera sp013283795	K00374	narI, narV; nitrate reductase gamma subunit [EC:1.7.5.1 1.7.99.-]					0	0	0.60846	0	0	0.397191
YNE_00_6_655	d__Bacteria; p__Proteobacteria; c__Gammaproteobacteria; o__Enterobacterales; f__Alteromonadaceae; g__Arsukibacterium; s__Arsukibacterium sp002415085	K04561	norB; nitric oxide reductase subunit B [EC:1.7.2.5]					0	0	0	0	1.52754	5.01162
YNE_00_2_638	d__Bacteria; p__Proteobacteria; c__Gammaproteobacteria; o__Pseudomonadales; f__Pseudomonadaceae; g__Pseudomonas_D; s__Pseudomonas_D salina	K00404	ccoN; cytochrome c oxidase cbb3-type subunit I [EC:7.1.1.9]	YNE_00_66	97.41	1.42	d__Bacteria; p__Proteobacteria; c__Gammaproteobacteria; o__Pseudomonadales; f__Pseudomonadaceae; g__Pseudomonas_D; s__	0	0.186544	0	0	0.889569	0
YNE_00_2_639	d__Bacteria; p__Proteobacteria; c__Gammaproteobacteria; o__Pseudomonadales; f__Pseudomonadaceae; g__Pseudomonas_D; s__Pseudomonas_D salina	K00405	ccoO; cytochrome c oxidase cbb3-type subunit II					0.819191	3.24607	11.5472	0	0	0
YNE_00_2_641	d__Bacteria; p__Proteobacteria; c__Gammaproteobacteria; o__Pseudomonadales; f__Pseudomonadaceae; g__Pseudomonas_D; s__Pseudomonas_D salina	K00406	ccoP; cytochrome c oxidase cbb3-type subunit III					0	0.574473	0	15.9021	0	0
YNE_00_2_640	d__Bacteria; p__Proteobacteria; c__Gammaproteobacteria; o__Pseudomonadales; f__Pseudomonadaceae; g__Pseudomonas_D; s__Pseudomonas_D salina	K00407	ccoQ; cytochrome c oxidase cbb3-type subunit IV					0	3.8055	0	41.115	0	0
YNE_00_31_6	d__Bacteria; p__Proteobacteria; c__Gammaproteobacteria; o__Pseudomonadales; f__Pseudomonadaceae; g__Pseudomonas_D; s__Pseudomonas_D salina	K02258	COX11, ctaG; cytochrome c oxidase assembly protein subunit 11					0	0	0	21.1174	0	6.11243
YNE_00_31_1	d__Bacteria; p__Proteobacteria; c__Gammaproteobacteria; o__Pseudomonadales; f__Pseudomonadaceae; g__Pseudomonas_D; s__Pseudomonas_D salina	K02259	COX15, ctaA; heme a synthase [EC:1.17.99.9]					0	0.161617	0	0	0	0
YNE_00_31_7	d__Bacteria; p__Proteobacteria; c__Gammaproteobacteria; o__Pseudomonadales; f__Pseudomonadaceae; g__Pseudomonas_D; s__Pseudomonas_D pelagia	K02274	coxA, ctaD; cytochrome c oxidase subunit I [EC:7.1.1.9]					0	0	0	0	0	0.764925
YNE_00_10_420	d__Bacteria; p__Proteobacteria; c__Gammaproteobacteria; o__Pseudomonadales; f__Pseudomonadaceae; g__Pseudomonas_D; s__Pseudomonas_D sp012844345	K15408	coxAC; cytochrome c oxidase subunit I+III [EC:7.1.1.9]					0	0	0	0	0.655602	0.465785
YNE_00_2_1103	d__Bacteria; p__Proteobacteria; c__Gammaproteobacteria; o__Pseudomonadales; f__Pseudomonadaceae; g__Pseudomonas_D; s__Pseudomonas_D salina	K15408	coxAC; cytochrome c oxidase subunit I+III [EC:7.1.1.9]					0.502769	0	0	0	0	0.0974228
YNE_00_10_421	d__Bacteria; p__Proteobacteria; c__Gammaproteobacteria; o__Pseudomonadales; f__Pseudomonadaceae; g__Pseudomonas_D; s__Pseudomonas_D sp012844345	K02275	coxB, ctaC; cytochrome c oxidase subunit II [EC:7.1.1.9]					0	0	0	0	0	0
YNE_00_2_804	d__Bacteria; p__Proteobacteria; c__Gammaproteobacteria; o__Pseudomonadales; f__Pseudomonadaceae; g__Pseudomonas_D; s__Pseudomonas_D salina	K02275	coxB, ctaC; cytochrome c oxidase subunit II [EC:7.1.1.9]					0.418027	0	0	3.26928	0	0.790189
YNE_00_31_8	d__Bacteria; p__Proteobacteria; c__Gammaproteobacteria; o__Pseudomonadales; f__Pseudomonadaceae; g__Pseudomonas_D; s__Pseudomonas_D salina	K02275	coxB, ctaC; cytochrome c oxidase subunit II [EC:7.1.1.9]					0.37856	0	0	0	0.985448	0.987263
YNE_00_10_419	d__Bacteria; p__Proteobacteria; c__Gammaproteobacteria; o__Pseudomonadales; f__Pseudomonadaceae; g__Pseudomonas_D; s__Pseudomonas_D sp012844345	K02276	coxC, ctaE; cytochrome c oxidase subunit III [EC:7.1.1.9]					0	0	0	0	0	0
YNE_00_31_5	d__Bacteria; p__Proteobacteria; c__Gammaproteobacteria; o__Pseudomonadales; f__Pseudomonadaceae; g__Pseudomonas_D; s__Pseudomonas_D salina	K02276	coxC, ctaE; cytochrome c oxidase subunit III [EC:7.1.1.9]					0	0	0	0	0	0.242833
YNE_00_31_29	d__Bacteria; p__Proteobacteria; c__Gammaproteobacteria; o__Pseudomonadales; f__Pseudomonadaceae; g__Pseudomonas_D; s__Pseudomonas_D salina	K02277	coxD, ctaF; cytochrome c oxidase subunit IV [EC:7.1.1.9]					0	0	0	0	0	0
YNE_00_31_258	d__Bacteria; p__Proteobacteria; c__Gammaproteobacteria; o__Pseudomonadales; f__Pseudomonadaceae; g__Pseudomonas_D; s__Pseudomonas_D salina	K00425	cydA; cytochrome bd ubiquinol oxidase subunit I [EC:7.1.1.7]					0	0	0	0	0	0
YNE_00_31_259	d__Bacteria; p__Proteobacteria; c__Gammaproteobacteria; o__Pseudomonadales; f__Pseudomonadaceae; g__Pseudomonas_D; s__Pseudomonas_D pelagia_A	K00426	cydB; cytochrome bd ubiquinol oxidase subunit II [EC:7.1.1.7]					0	0.222544	0	0	0	0.486534
YNE_00_10_251	d__Bacteria; p__Proteobacteria; c__Gammaproteobacteria; o__Pseudomonadales; f__Pseudomonadaceae; g__Pseudomonas_D; s__Pseudomonas_D salina	K00370	narG, narZ, nxrA; nitrate reductase / nitrite oxidoreductase, alpha subunit [EC:1.7.5.1 1.7.99.-]					1.20166	1.45882	0.217681	5.29748	0	0.343709
YNE_00_10_252	d__Bacteria; p__Proteobacteria; c__Gammaproteobacteria; o__Pseudomonadales; f__Pseudomonadaceae; g__Pseudomonas_D; s__Pseudomonas_D salina	K00371	narH, narY, nxrB; nitrate reductase / nitrite oxidoreductase, beta subunit [EC:1.7.5.1 1.7.99.-]					0	0.838118	0	0	0	1.20905
YNE_00_10_254	d__Bacteria; p__Proteobacteria; c__Gammaproteobacteria; o__Pseudomonadales; f__Pseudomonadaceae; g__Pseudomonas_D; s__Pseudomonas_D salegens	K00374	narI, narV; nitrate reductase gamma subunit [EC:1.7.5.1 1.7.99.-]					1.8554	0	0	0	0	0.2387
YNE_00_10_262	d__Bacteria; p__Proteobacteria; c__Gammaproteobacteria; o__Pseudomonadales; f__Pseudomonadaceae; g__Pseudomonas_D; s__Pseudomonas_D salina	K04561	norB; nitric oxide reductase subunit B [EC:1.7.2.5]					0.223424	0.782204	0	0	0	0.865866
YNE_00_10_263	d__Bacteria; p__Proteobacteria; c__Gammaproteobacteria; o__Pseudomonadales; f__Pseudomonadaceae; g__Pseudomonas_D; s__Pseudomonas_D salina	K02305	norC; nitric oxide reductase subunit C					0	0	0	23.1515	0	0
YNE_01_36_213	d__Bacteria; p__Bacteroidota; c__Bacteroidia; o__Flavobacteriales; f__Flavobacteriaceae; g__Aequorivita; s__Aequorivita sp002364215	K15862	ccoNO; cytochrome c oxidase cbb3-type subunit I/II [EC:7.1.1.9]	YNE_01_11	99.24	0.38	d__Bacteria; p__Bacteroidota; c__Bacteroidia; o__Flavobacteriales; f__Flavobacteriaceae; g__Aequorivita; s__Aequorivita sp002364215	0	0	0	0	0	0.222719
YNE_01_36_211	d__Bacteria; p__Bacteroidota; c__Bacteroidia; o__Flavobacteriales; f__Flavobacteriaceae; g__Aequorivita; s__Aequorivita sp002364215	K00406	ccoP; cytochrome c oxidase cbb3-type subunit III					0	0	0	0	0	0
YNE_01_36_212	d__Bacteria; p__Bacteroidota; c__Bacteroidia; o__Flavobacteriales; f__Flavobacteriaceae; g__Aequorivita; s__Aequorivita sp002364215	K00407	ccoQ; cytochrome c oxidase cbb3-type subunit IV					0	0	0	0	0	0
YNE_01_47_232	d__Bacteria; p__Bacteroidota; c__Bacteroidia; o__Flavobacteriales; f__Flavobacteriaceae; g__Aequorivita; s__Aequorivita aquimaris	K02257	COX10, ctaB, cyoE; heme o synthase [EC:2.5.1.141]					0	0	0	0	7.67437	0
YNE_01_134_36	d__Bacteria; p__Bacteroidota; c__Bacteroidia; o__Flavobacteriales; f__Flavobacteriaceae; g__Aequorivita; s__Aequorivita sp002364215	K02259	COX15, ctaA; heme a synthase [EC:1.17.99.9]					0	0	0	0	0	0
YNE_01_47_220	d__Bacteria; p__Bacteroidota; c__Bacteroidia; o__Flavobacteriales; f__Flavobacteriaceae; g__Aequorivita; s__Aequorivita sp002364215	K02274	coxA, ctaD; cytochrome c oxidase subunit I [EC:7.1.1.9]					0	0	0	1.92405	0	0
YNE_01_47_219	d__Bacteria; p__Bacteroidota; c__Bacteroidia; o__Flavobacteriales; f__Flavobacteriaceae; g__Aequorivita; s__Aequorivita sp002364215	K02275	coxB, ctaC; cytochrome c oxidase subunit II [EC:7.1.1.9]					0	0	0	3.73735	0	3.45371
YNE_01_47_233	d__Bacteria; p__Bacteroidota; c__Bacteroidia; o__Flavobacteriales; f__Flavobacteriaceae; g__Aequorivita; s__Aequorivita aquimaris	K02276	coxC, ctaE; cytochrome c oxidase subunit III [EC:7.1.1.9]					0	0	0	0	0	0
YNE_01_47_234	d__Bacteria; p__Bacteroidota; c__Bacteroidia; o__Flavobacteriales; f__Flavobacteriaceae; g__Aequorivita; s__Aequorivita aquimaris	K02276	coxC, ctaE; cytochrome c oxidase subunit III [EC:7.1.1.9]					0	0	0	0	1.56089	0.219883
YNE_01_47_235	d__Bacteria; p__Bacteroidota; c__Bacteroidia; o__Flavobacteriales; f__Flavobacteriaceae; g__Aequorivita; s__Aequorivita sp002364215	K02277	coxD, ctaF; cytochrome c oxidase subunit IV [EC:7.1.1.9]					0	0	0	0	0	0
YNE_01_142_12	d__Bacteria; p__Bacteroidota; c__Bacteroidia; o__Flavobacteriales; f__Flavobacteriaceae; g__Aequorivita; s__Aequorivita sp002715485	K00425	cydA; cytochrome bd ubiquinol oxidase subunit I [EC:7.1.1.7]					0	0	0	0	0	0
YNE_01_142_11	d__Bacteria; p__Bacteroidota; c__Bacteroidia; o__Flavobacteriales; f__Flavobacteriaceae; g__Aequorivita; s__Aequorivita sp002715485	K00426	cydB; cytochrome bd ubiquinol oxidase subunit II [EC:7.1.1.7]					0	0	0	0	0	0.147323
YNE_01_36_204	d__Bacteria; p__Bacteroidota; c__Bacteroidia; o__Flavobacteriales; f__Flavobacteriaceae; g__Aequorivita; s__Aequorivita sp002364215	K00368	nirK; nitrite reductase (NO-forming) [EC:1.7.2.1]					0	0	0	2.90105	0	1.81902
YNE_01_36_225	d__Bacteria; p__Bacteroidota; c__Bacteroidia; o__Flavobacteriales; f__Flavobacteriaceae; g__Aequorivita; s__Aequorivita sp002364215	K04561	norB; nitric oxide reductase subunit B [EC:1.7.2.5]					0	0	0	0	0	1.08781
YNE_01_36_234	d__Bacteria; p__Bacteroidota; c__Bacteroidia; o__Flavobacteriales; f__Flavobacteriaceae; g__Aequorivita; s__Aequorivita sp002364215	K04561	norB; nitric oxide reductase subunit B [EC:1.7.2.5]					0	0	0	14.4356	0	0
YNE_01_36_226	d__Bacteria; p__Bacteroidota; c__Bacteroidia; o__Flavobacteriales; f__Flavobacteriaceae; g__Aequorivita; s__Aequorivita sp002364215	K02305	norC; nitric oxide reductase subunit C					0	0	0	0	0	0
YNE_01_36_235	d__Bacteria; p__Bacteroidota; c__Bacteroidia; o__Flavobacteriales; f__Flavobacteriaceae; g__Aequorivita; s__Aequorivita sp002364215	K02305	norC; nitric oxide reductase subunit C					0	0	0	0	0	0
YNE_01_36_242	d__Bacteria; p__Bacteroidota; c__Bacteroidia; o__Flavobacteriales; f__Flavobacteriaceae; g__Aequorivita; s__Aequorivita sp002364215	K00376	nosZ; nitrous-oxide reductase [EC:1.7.2.4]					0	0	0	11.2949	0	0.666977
YNE_70_2063_10	d__Bacteria; p__Proteobacteria; c__Gammaproteobacteria; o__Enterobacterales; f__Shewanellaceae; g__Shewanella; s__Shewanella xiamenensis	K00404	ccoN; cytochrome c oxidase cbb3-type subunit I [EC:7.1.1.9]	YNE_70_36	90.26	1.12	d__Bacteria; p__Proteobacteria; c__Gammaproteobacteria; o__Enterobacterales; f__Shewanellaceae; g__Shewanella; s__Shewanella xiamenensis	0	0	0	0	0	0.18068
YNE_70_2063_11	d__Bacteria; p__Proteobacteria; c__Gammaproteobacteria; o__Enterobacterales; f__Shewanellaceae; g__Shewanella; s__Shewanella putrefaciens	K00405	ccoO; cytochrome c oxidase cbb3-type subunit II					0	0	0	0	0	0
YNE_70_2756_8	d__Bacteria; p__Proteobacteria; c__Gammaproteobacteria; o__Enterobacterales; f__Shewanellaceae; g__Shewanella; s__Shewanella sp000203935	K02257	COX10, ctaB, cyoE; heme o synthase [EC:2.5.1.141]					0	0	0	0	0	0
YNE_70_4831_5	d__Bacteria; p__Proteobacteria; c__Gammaproteobacteria; o__Enterobacterales; f__Shewanellaceae; g__Shewanella; s__Shewanella xiamenensis	K02257	COX10, ctaB, cyoE; heme o synthase [EC:2.5.1.141]					0	0	0	0	0	0
YNE_70_1800_10	d__Bacteria; p__Proteobacteria; c__Gammaproteobacteria; o__Enterobacterales; f__Shewanellaceae; g__Shewanella; s__Shewanella decolorationis	K02258	COX11, ctaG; cytochrome c oxidase assembly protein subunit 11					0	0	0	0	0	0
YNE_70_1800_9	d__Bacteria; p__Proteobacteria; c__Gammaproteobacteria; o__Enterobacterales; f__Shewanellaceae; g__Shewanella; s__Shewanella decolorationis	K02274	coxA, ctaD; cytochrome c oxidase subunit I [EC:7.1.1.9]					0	0	0	0	0	0
YNE_70_1800_8	d__Bacteria; p__Proteobacteria; c__Gammaproteobacteria; o__Enterobacterales; f__Shewanellaceae; g__Shewanella; s__Shewanella xiamenensis	K02275	coxB, ctaC; cytochrome c oxidase subunit II [EC:7.1.1.9]					0	0	0	0	0	0
YNE_70_1800_11	d__Bacteria; p__Proteobacteria; c__Gammaproteobacteria; o__Enterobacterales; f__Shewanellaceae; g__Shewanella; s__Shewanella sp000014665	K02276	coxC, ctaE; cytochrome c oxidase subunit III [EC:7.1.1.9]					0	0	0	0	0	0
YNE_70_5413_7	d__Bacteria; p__Proteobacteria; c__Gammaproteobacteria; o__Enterobacterales; f__Shewanellaceae; g__Shewanella; s__Shewanella xiamenensis	K02277	coxD, ctaF; cytochrome c oxidase subunit IV [EC:7.1.1.9]					0	0	0	0	0	0
YNE_70_810_2	d__Bacteria; p__Proteobacteria; c__Gammaproteobacteria; o__Enterobacterales; f__Shewanellaceae; g__Shewanella; s__Shewanella xiamenensis	K00425	cydA; cytochrome bd ubiquinol oxidase subunit I [EC:7.1.1.7]					0	0	0	0	0	12.8587
YNE_70_810_3	d__Bacteria; p__Proteobacteria; c__Gammaproteobacteria; o__Enterobacterales; f__Shewanellaceae; g__Shewanella; s__Shewanella xiamenensis	K00426	cydB; cytochrome bd ubiquinol oxidase subunit II [EC:7.1.1.7]					0	0	0	0	0	0
YNE_70_810_4	d__Bacteria; p__Proteobacteria; c__Gammaproteobacteria; o__Enterobacterales; f__Shewanellaceae; g__Shewanella; s__Shewanella xiamenensis	K00424	cydX; cytochrome bd-I ubiquinol oxidase subunit X [EC:7.1.1.7]					0	0	0	0	0	0
YNE_70_2756_4	d__Bacteria; p__Proteobacteria; c__Gammaproteobacteria; o__Enterobacterales; f__Shewanellaceae; g__Shewanella; s__Shewanella decolorationis	K02297	cyoA; cytochrome o ubiquinol oxidase subunit II [EC:7.1.1.3]					0	0	0	0	0	0
YNE_70_2756_5	d__Bacteria; p__Proteobacteria; c__Gammaproteobacteria; o__Enterobacterales; f__Shewanellaceae; g__Shewanella; s__Shewanella decolorationis	K02298	cyoB; cytochrome o ubiquinol oxidase subunit I [EC:7.1.1.3]					0	0	0	0	0	0
YNE_70_2756_6	d__Bacteria; p__Proteobacteria; c__Gammaproteobacteria; o__Enterobacterales; f__Shewanellaceae; g__Shewanella; s__Shewanella sp000014665	K02299	cyoC; cytochrome o ubiquinol oxidase subunit III					0	0	0	0	0	0
YNE_70_2756_7	d__Bacteria; p__Proteobacteria; c__Gammaproteobacteria; o__Enterobacterales; f__Shewanellaceae; g__Shewanella; s__Shewanella sp000203935	K02300	cyoD; cytochrome o ubiquinol oxidase subunit IV					0	0	0	0	0	0
YNE_70_3968_6	d__Bacteria; p__Proteobacteria; c__Gammaproteobacteria; o__Enterobacterales; f__Shewanellaceae; g__Shewanella; s__Shewanella xiamenensis	K02567	napA; nitrate reductase (cytochrome) [EC:1.9.6.1]					0	0	0	0	0	1.40697
YNE_70_3968_3	d__Bacteria; p__Proteobacteria; c__Gammaproteobacteria; o__Enterobacterales; f__Shewanellaceae; g__Shewanella; s__Shewanella xiamenensis	K02568	napB; nitrate reductase (cytochrome), electron transfer subunit					0	0	0	0	0	0
YNE_70_6889_2	d__Bacteria; p__Proteobacteria; c__Gammaproteobacteria; o__Enterobacterales; f__Shewanellaceae; g__Shewanella; s__Shewanella xiamenensis	K04561	norB; nitric oxide reductase subunit B [EC:1.7.2.5]					0	0	0	0	0	0
YNE_70_4335_5	d__Bacteria; p__Bacteroidota; c__Bacteroidia; o__Flavobacteriales; f__Flavobacteriaceae; g__Gelidibacter; s__Gelidibacter sediminis	K15862	ccoNO; cytochrome c oxidase cbb3-type subunit I/II [EC:7.1.1.9]	YNE_70_4	84.53	1.42	d__Bacteria; p__Bacteroidota; c__Bacteroidia; o__Flavobacteriales; f__Flavobacteriaceae; g__Gelidibacter; s__Gelidibacter sediminis	2.05028	0	0	0	0	0
YNE_70_5293_2	d__Bacteria; p__Bacteroidota; c__Bacteroidia; o__Flavobacteriales; f__Flavobacteriaceae; g__Gelidibacter; s__Gelidibacter sediminis	K00405	ccoO; cytochrome c oxidase cbb3-type subunit II					0	0	0	0	0	0.795325
YNE_70_4335_3	d__Bacteria; p__Bacteroidota; c__Bacteroidia; o__Flavobacteriales; f__Flavobacteriaceae; g__Gelidibacter; s__Gelidibacter sediminis	K00406	ccoP; cytochrome c oxidase cbb3-type subunit III					0	0	0	0	0	0
YNE_70_4335_4	d__Bacteria; p__Bacteroidota; c__Bacteroidia; o__Flavobacteriales; f__Flavobacteriaceae; g__Gelidibacter; s__Gelidibacter sediminis	K00407	ccoQ; cytochrome c oxidase cbb3-type subunit IV					0	0	0	0	0	0
YNE_70_802_2	d__Bacteria; p__Bacteroidota; c__Bacteroidia; o__Flavobacteriales; f__Flavobacteriaceae; g__Gelidibacter; s__Gelidibacter sediminis	K02257	COX10, ctaB, cyoE; heme o synthase [EC:2.5.1.141]					0	0	0	0	0	0
YNE_70_1363_8	d__Bacteria; p__Bacteroidota; c__Bacteroidia; o__Flavobacteriales; f__Flavobacteriaceae; g__Gelidibacter; s__Gelidibacter sediminis	K02274	coxA, ctaD; cytochrome c oxidase subunit I [EC:7.1.1.9]					2.53246	0	0.486734	0	0	0
YNE_70_1363_7	d__Bacteria; p__Bacteroidota; c__Bacteroidia; o__Flavobacteriales; f__Flavobacteriaceae; g__Gelidibacter; s__Gelidibacter sediminis	K02275	coxB, ctaC; cytochrome c oxidase subunit II [EC:7.1.1.9]					2.79841	3.00248	3.07842	0	0	0
YNE_70_802_3	d__Bacteria; p__Bacteroidota; c__Bacteroidia; o__Flavobacteriales; f__Flavobacteriaceae; g__Gelidibacter; s__Gelidibacter sediminis	K02276	coxC, ctaE; cytochrome c oxidase subunit III [EC:7.1.1.9]					0	0	0	0	0	0
YNE_70_802_4	d__Bacteria; p__Bacteroidota; c__Bacteroidia; o__Flavobacteriales; f__Flavobacteriaceae; g__Gelidibacter; s__Gelidibacter sediminis	K02276	coxC, ctaE; cytochrome c oxidase subunit III [EC:7.1.1.9]					1.29394	0	0	0	0	0
YNE_70_802_5	d__Bacteria; p__Bacteroidota; c__Bacteroidia; o__Flavobacteriales; f__Flavobacteriaceae; g__Gelidibacter; s__Gelidibacter sediminis	K02277	coxD, ctaF; cytochrome c oxidase subunit IV [EC:7.1.1.9]					0	0	0	0	0	0
YNE_70_5151_2	d__Bacteria; p__Bacteroidota; c__Bacteroidia; o__Flavobacteriales; f__Flavobacteriaceae; g__Gelidibacter; s__Gelidibacter sediminis	K00368	nirK; nitrite reductase (NO-forming) [EC:1.7.2.1]					1.63751	0	0	0	0	0.915829
YNE_70_3446_8	d__Bacteria; p__Bacteroidota; c__Bacteroidia; o__Flavobacteriales; f__Flavobacteriaceae; g__Gelidibacter; s__Gelidibacter sediminis	K04561	norB; nitric oxide reductase subunit B [EC:1.7.2.5]					0	0	0	0	0	0
YNE_70_3735_6	d__Bacteria; p__Bacteroidota; c__Bacteroidia; o__Flavobacteriales; f__Flavobacteriaceae; g__Gelidibacter; s__Gelidibacter sediminis	K04561	norB; nitric oxide reductase subunit B [EC:1.7.2.5]					0	0	0	0	0	0
YNE_70_2334_3	d__Bacteria; p__Bacteroidota; c__Bacteroidia; o__Flavobacteriales; f__Flavobacteriaceae; g__Gelidibacter; s__Gelidibacter sediminis	K00376	nosZ; nitrous-oxide reductase [EC:1.7.2.4]					0.806238	0	0	0	0	0.1985
YNE_90_156_98	d__Bacteria; p__Proteobacteria; c__Gammaproteobacteria; o__Enterobacterales; f__Alteromonadaceae; g__Idiomarina; s__Idiomarina abyssalis	K00404	ccoN; cytochrome c oxidase cbb3-type subunit I [EC:7.1.1.9]	YNE_90_1	98.27	0.87	d__Bacteria; p__Proteobacteria; c__Gammaproteobacteria; o__Enterobacterales; f__Alteromonadaceae; g__Idiomarina; s__Idiomarina abyssalis	0	0	0	0	0.924179	0
YNE_90_156_97	d__Bacteria; p__Proteobacteria; c__Gammaproteobacteria; o__Enterobacterales; f__Alteromonadaceae; g__Idiomarina; s__Idiomarina abyssalis	K00405	ccoO; cytochrome c oxidase cbb3-type subunit II					0	0	0	0	0	0
YNE_90_156_95	d__Bacteria; p__Proteobacteria; c__Gammaproteobacteria; o__Enterobacterales; f__Alteromonadaceae; g__Idiomarina; s__Idiomarina abyssalis	K00406	ccoP; cytochrome c oxidase cbb3-type subunit III					0	0	0	0	0	0
YNE_90_156_96	d__Bacteria; p__Proteobacteria; c__Gammaproteobacteria; o__Enterobacterales; f__Alteromonadaceae; g__Idiomarina; s__Idiomarina abyssalis	K00407	ccoQ; cytochrome c oxidase cbb3-type subunit IV					0	0	0	0	0	0
YNE_90_335_39	d__Bacteria; p__Proteobacteria; c__Gammaproteobacteria; o__Enterobacterales; f__Alteromonadaceae; g__Idiomarina; s__Idiomarina abyssalis	K02257	COX10, ctaB, cyoE; heme o synthase [EC:2.5.1.141]					0	0	0	0	0	0
YNE_90_335_44	d__Bacteria; p__Proteobacteria; c__Gammaproteobacteria; o__Enterobacterales; f__Alteromonadaceae; g__Idiomarina; s__Idiomarina abyssalis	K02258	COX11, ctaG; cytochrome c oxidase assembly protein subunit 11					0	0	0	0	0	0
YNE_90_335_40	d__Bacteria; p__Proteobacteria; c__Gammaproteobacteria; o__Enterobacterales; f__Alteromonadaceae; g__Idiomarina; s__Idiomarina abyssalis	K02259	COX15, ctaA; heme a synthase [EC:1.17.99.9]					0	0	0	0	0	0
YNE_90_335_45	d__Bacteria; p__Proteobacteria; c__Gammaproteobacteria; o__Enterobacterales; f__Alteromonadaceae; g__Idiomarina; s__Idiomarina abyssalis	K02274	coxA, ctaD; cytochrome c oxidase subunit I [EC:7.1.1.9]					0	0	0	0	0.218303	0
YNE_90_335_46	d__Bacteria; p__Proteobacteria; c__Gammaproteobacteria; o__Enterobacterales; f__Alteromonadaceae; g__Idiomarina; s__Idiomarina abyssalis	K02275	coxB, ctaC; cytochrome c oxidase subunit II [EC:7.1.1.9]					0	0	0	0	0	0
YNE_90_335_43	d__Bacteria; p__Proteobacteria; c__Gammaproteobacteria; o__Enterobacterales; f__Alteromonadaceae; g__Idiomarina; s__Idiomarina abyssalis	K02276	coxC, ctaE; cytochrome c oxidase subunit III [EC:7.1.1.9]					0	0	0	0	0	0
YNE_90_173_90	d__Bacteria; p__Proteobacteria; c__Gammaproteobacteria; o__Enterobacterales; f__Alteromonadaceae; g__Idiomarina; s__Idiomarina abyssalis	K02277	coxD, ctaF; cytochrome c oxidase subunit IV [EC:7.1.1.9]					0	0	0	0	0	0
YNE_90_152_97	d__Bacteria; p__Proteobacteria; c__Gammaproteobacteria; o__Enterobacterales; f__Alteromonadaceae; g__Idiomarina; s__Idiomarina sp002729675	K00425	cydA; cytochrome bd ubiquinol oxidase subunit I [EC:7.1.1.7]					0	0	0	0	1.17737	0
YNE_90_229_59	d__Bacteria; p__Proteobacteria; c__Gammaproteobacteria; o__Enterobacterales; f__Alteromonadaceae; g__Idiomarina; s__Idiomarina piscisalsi	K00425	cydA; cytochrome bd ubiquinol oxidase subunit I [EC:7.1.1.7]					0	0	0	0	0	0
YNE_90_152_98	d__Bacteria; p__Proteobacteria; c__Gammaproteobacteria; o__Enterobacterales; f__Alteromonadaceae; g__Idiomarina; s__Idiomarina seosinensis	K00426	cydB; cytochrome bd ubiquinol oxidase subunit II [EC:7.1.1.7]					0	0	0	0	1.16857	0.314816
YNE_90_229_60	d__Bacteria; p__Proteobacteria; c__Gammaproteobacteria; o__Enterobacterales; f__Alteromonadaceae; g__Idiomarina; s__Idiomarina abyssalis	K00426	cydB; cytochrome bd ubiquinol oxidase subunit II [EC:7.1.1.7]					0	0	0	0	1.30234	0
YNE_90_173_58	d__Bacteria; p__Proteobacteria; c__Gammaproteobacteria; o__Enterobacterales; f__Alteromonadaceae; g__Idiomarina; s__Idiomarina abyssalis	K00370	narG, narZ, nxrA; nitrate reductase / nitrite oxidoreductase, alpha subunit [EC:1.7.5.1 1.7.99.-]					0	0	0	1.30865	2.29412	0.20163
YNE_90_173_59	d__Bacteria; p__Proteobacteria; c__Gammaproteobacteria; o__Enterobacterales; f__Alteromonadaceae; g__Idiomarina; s__Idiomarina abyssalis	K00371	narH, narY, nxrB; nitrate reductase / nitrite oxidoreductase, beta subunit [EC:1.7.5.1 1.7.99.-]					0	0	0	0	0	0
YNE_90_173_61	d__Bacteria; p__Proteobacteria; c__Gammaproteobacteria; o__Enterobacterales; f__Alteromonadaceae; g__Idiomarina; s__Idiomarina abyssalis	K00374	narI, narV; nitrate reductase gamma subunit [EC:1.7.5.1 1.7.99.-]					0	0	0	0	0	0
YNE_90_73_64	d__Bacteria; p__Proteobacteria; c__Gammaproteobacteria; o__Enterobacterales; f__Alteromonadaceae; g__Idiomarina; s__Idiomarina abyssalis	K00368	nirK; nitrite reductase (NO-forming) [EC:1.7.2.1]					0	0	0	0	0.219396	0
YNE_90_173_66	d__Bacteria; p__Proteobacteria; c__Gammaproteobacteria; o__Enterobacterales; f__Alteromonadaceae; g__Idiomarina; s__Idiomarina abyssalis	K04561	norB; nitric oxide reductase subunit B [EC:1.7.2.5]					0	0	0	0	0	0.148041
YNE_90_3835_6	d__Bacteria; p__Proteobacteria; c__Gammaproteobacteria; o__Pseudomonadales; f__Pseudomonadaceae; g__Pseudomonas_A; s__Pseudomonas_A sp004010935	K00406	ccoP; cytochrome c oxidase cbb3-type subunit III	YNE_90_2	53.36	8.56	d__Bacteria; p__Proteobacteria; c__Gammaproteobacteria; o__Pseudomonadales; f__Pseudomonadaceae; g__Pseudomonas_A; s__Pseudomonas_A sp004010935	0	0	0	0	0	0
YNE_90_7698_5	d__Bacteria; p__Proteobacteria; c__Gammaproteobacteria; o__Pseudomonadales; f__Pseudomonadaceae; g__Pseudomonas_A; s__Pseudomonas_A sp004010935	K02258	COX11, ctaG; cytochrome c oxidase assembly protein subunit 11					0	0	0	0	0	0.356156
YNE_90_5633_5	d__Bacteria; p__Proteobacteria; c__Gammaproteobacteria; o__Pseudomonadales; f__Pseudomonadaceae; g__Pseudomonas_A; s__Pseudomonas_A stutzeri_H	K02274	coxA, ctaD; cytochrome c oxidase subunit I [EC:7.1.1.9]					2.08045	0	0	0	0	0.559563
YNE_90_5322_2	d__Bacteria; p__Proteobacteria; c__Gammaproteobacteria; o__Pseudomonadales; f__Pseudomonadaceae; g__Pseudomonas_A; s__Pseudomonas_A sp004010935	K15408	coxAC; cytochrome c oxidase subunit I+III [EC:7.1.1.9]					0.711241	0	0	0	0	0
YNE_90_5696_1	d__Bacteria; p__Proteobacteria; c__Gammaproteobacteria; o__Pseudomonadales; f__Pseudomonadaceae; g__Pseudomonas_A; s__Pseudomonas_A kunmingensis	K15408	coxAC; cytochrome c oxidase subunit I+III [EC:7.1.1.9]					0.199102	0	0	0.558244	0.566883	0
YNE_90_5322_1	d__Bacteria; p__Proteobacteria; c__Gammaproteobacteria; o__Pseudomonadales; f__Pseudomonadaceae; g__Pseudomonas_A; s__Pseudomonas_A sp004010935	K02275	coxB, ctaC; cytochrome c oxidase subunit II [EC:7.1.1.9]					0	0	0	0	0	0.537218
YNE_90_5633_4	d__Bacteria; p__Proteobacteria; c__Gammaproteobacteria; o__Pseudomonadales; f__Pseudomonadaceae; g__Pseudomonas_A; s__Pseudomonas_A stutzeri_H	K02275	coxB, ctaC; cytochrome c oxidase subunit II [EC:7.1.1.9]					0	0	0	0	0	0.59334
YNE_90_5696_2	d__Bacteria; p__Proteobacteria; c__Gammaproteobacteria; o__Pseudomonadales; f__Pseudomonadaceae; g__Pseudomonas_A; s__Pseudomonas_A xanthomarina_A	K02275	coxB, ctaC; cytochrome c oxidase subunit II [EC:7.1.1.9]					0	0.361915	0	0	0	0.647556
YNE_90_6248_1	d__Bacteria; p__Proteobacteria; c__Gammaproteobacteria; o__Pseudomonadales; f__Pseudomonadaceae; g__Pseudomonas_A; s__Pseudomonas_A sp004010935	K02275	coxB, ctaC; cytochrome c oxidase subunit II [EC:7.1.1.9]					0	0	0	0	0	0
YNE_90_7698_4	d__Bacteria; p__Proteobacteria; c__Gammaproteobacteria; o__Pseudomonadales; f__Pseudomonadaceae; g__Pseudomonas_A; s__Pseudomonas_A sp004010935	K02276	coxC, ctaE; cytochrome c oxidase subunit III [EC:7.1.1.9]					0	0	0	0	0	0.48081
YNE_90_2752_6	d__Bacteria; p__Proteobacteria; c__Gammaproteobacteria; o__Pseudomonadales; f__Pseudomonadaceae; g__Pseudomonas_A; s__Pseudomonas_A sp004010935	K00425	cydA; cytochrome bd ubiquinol oxidase subunit I [EC:7.1.1.7]					0.4225	0	0	0	0	0
YNE_90_4128_1	d__Bacteria; p__Proteobacteria; c__Gammaproteobacteria; o__Pseudomonadales; f__Pseudomonadaceae; g__Pseudomonas_A; s__Pseudomonas_A sp004010935	K00425	cydA; cytochrome bd ubiquinol oxidase subunit I [EC:7.1.1.7]					0	0	0	0	2.21136	0
YNE_90_2752_5	d__Bacteria; p__Proteobacteria; c__Gammaproteobacteria; o__Pseudomonadales; f__Pseudomonadaceae; g__Pseudomonas_A; s__Pseudomonas_A sp004010935	K00426	cydB; cytochrome bd ubiquinol oxidase subunit II [EC:7.1.1.7]					0	0	0	4.75362	2.72666	0
YNE_90_6683_4	d__Bacteria; p__Proteobacteria; c__Gammaproteobacteria; o__Pseudomonadales; f__Pseudomonadaceae; g__Pseudomonas_A; s__Pseudomonas_A sp004010935	K04561	norB; nitric oxide reductase subunit B [EC:1.7.2.5]					0.741327	0	0	0	0	0.232324
YNE_90_6683_3	d__Bacteria; p__Proteobacteria; c__Gammaproteobacteria; o__Pseudomonadales; f__Pseudomonadaceae; g__Pseudomonas_A; s__Pseudomonas_A sp004010935	K02305	norC; nitric oxide reductase subunit C					0.744979	0	0	0	0.471356	0.588747
YNE_90_7483_2	d__Bacteria; p__Proteobacteria; c__Gammaproteobacteria; o__Pseudomonadales; f__Pseudomonadaceae; g__Pseudomonas_A; s__Pseudomonas_A sp004010935	K00376	nosZ; nitrous-oxide reductase [EC:1.7.2.4]					0.332668	0.140055	0	0	0.26108	0.417107
YNE_90_15_445	d__Bacteria; p__Bacteroidota; c__Bacteroidia; o__Flavobacteriales; f__Flavobacteriaceae; g__Muricauda; s__Muricauda sp002167435	K15862	ccoNO; cytochrome c oxidase cbb3-type subunit I/II [EC:7.1.1.9]	YNE_90_29	99.67	1.08	d__Bacteria; p__Bacteroidota; c__Bacteroidia; o__Flavobacteriales; f__Flavobacteriaceae; g__Muricauda; s__Muricauda sp002167435	0	0	0	3.2884	3.60292	2.54816
YNE_90_15_443	d__Bacteria; p__Bacteroidota; c__Bacteroidia; o__Flavobacteriales; f__Flavobacteriaceae; g__Muricauda; s__Muricauda sp002167435	K00406	ccoP; cytochrome c oxidase cbb3-type subunit III					0	0	0	0	0	2.40405
YNE_90_15_444	d__Bacteria; p__Bacteroidota; c__Bacteroidia; o__Flavobacteriales; f__Flavobacteriaceae; g__Muricauda; s__Muricauda sp002167435	K00407	ccoQ; cytochrome c oxidase cbb3-type subunit IV					0	0	0	0	0	2.97644
YNE_90_15_308	d__Bacteria; p__Bacteroidota; c__Bacteroidia; o__Flavobacteriales; f__Flavobacteriaceae; g__Muricauda; s__Muricauda sp002167435	K02257	COX10, ctaB, cyoE; heme o synthase [EC:2.5.1.141]					0	0	0	0	0	1.13414
YNE_90_3_481	d__Bacteria; p__Bacteroidota; c__Bacteroidia; o__Flavobacteriales; f__Flavobacteriaceae; g__Muricauda; s__Muricauda sp002167435	K02259	COX15, ctaA; heme a synthase [EC:1.17.99.9]					0	0	0	0	0	0.569006
YNE_90_15_325	d__Bacteria; p__Bacteroidota; c__Bacteroidia; o__Flavobacteriales; f__Flavobacteriaceae; g__Muricauda; s__Muricauda sp002167435	K02274	coxA, ctaD; cytochrome c oxidase subunit I [EC:7.1.1.9]					0	0	0	0	0	6.03385
YNE_90_15_326	d__Bacteria; p__Bacteroidota; c__Bacteroidia; o__Flavobacteriales; f__Flavobacteriaceae; g__Muricauda; s__Muricauda sp002167435	K02275	coxB, ctaC; cytochrome c oxidase subunit II [EC:7.1.1.9]					0	0	0	0	0	0.39747
YNE_90_15_306	d__Bacteria; p__Bacteroidota; c__Bacteroidia; o__Flavobacteriales; f__Flavobacteriaceae; g__Muricauda; s__Muricauda sp002167435	K02276	coxC, ctaE; cytochrome c oxidase subunit III [EC:7.1.1.9]					0	0	0	0	0	0.813679
YNE_90_15_307	d__Bacteria; p__Bacteroidota; c__Bacteroidia; o__Flavobacteriales; f__Flavobacteriaceae; g__Muricauda; s__Muricauda sp002167435	K02276	coxC, ctaE; cytochrome c oxidase subunit III [EC:7.1.1.9]					0	0	0	0	0	2.25535
YNE_90_15_305	d__Bacteria; p__Bacteroidota; c__Bacteroidia; o__Flavobacteriales; f__Flavobacteriaceae; g__Muricauda; s__Muricauda sp002167435	K02277	coxD, ctaF; cytochrome c oxidase subunit IV [EC:7.1.1.9]					0	0	0	0	0	0
YNE_90_3_137	d__Bacteria; p__Bacteroidota; c__Bacteroidia; o__Flavobacteriales; f__Flavobacteriaceae; g__Muricauda; s__Muricauda sp002167435	K04561	norB; nitric oxide reductase subunit B [EC:1.7.2.5]					0	0	0	0	0.492763	0.658143
YNE_90_15_365	d__Bacteria; p__Bacteroidota; c__Bacteroidia; o__Flavobacteriales; f__Flavobacteriaceae; g__Muricauda; s__Muricauda sp002167435	K00376	nosZ; nitrous-oxide reductase [EC:1.7.2.4]					0	0	0	0	0.248349	1.30727
YNE_90_3_117	d__Bacteria; p__Bacteroidota; c__Bacteroidia; o__Flavobacteriales; f__Flavobacteriaceae; g__Muricauda; s__Muricauda sp002167435	K00376	nosZ; nitrous-oxide reductase [EC:1.7.2.4]					0	0	0	0	4.32245	10.2809
YNE_90_5348_4	d__Bacteria; p__Bacteroidota; c__Bacteroidia; o__Flavobacteriales; f__Flavobacteriaceae; g__Salinimicrobium; s__Salinimicrobium sediminis	K15862	ccoNO; cytochrome c oxidase cbb3-type subunit I/II [EC:7.1.1.9]	YNE_90_3	58.12	1.77	d__Bacteria; p__Bacteroidota; c__Bacteroidia; o__Flavobacteriales; f__Flavobacteriaceae; g__Salinimicrobium; s__Salinimicrobium sediminis	0	0	0	0	0	0
YNE_90_5008_5	d__Bacteria; p__Bacteroidota; c__Bacteroidia; o__Flavobacteriales; f__Flavobacteriaceae; g__Salinimicrobium; s__Salinimicrobium sediminis	K00405	ccoO; cytochrome c oxidase cbb3-type subunit II					0	0	0	0	0	0
YNE_90_4722_2	d__Bacteria; p__Bacteroidota; c__Bacteroidia; o__Flavobacteriales; f__Flavobacteriaceae; g__Salinimicrobium; s__Salinimicrobium sediminis	K02257	COX10, ctaB, cyoE; heme o synthase [EC:2.5.1.141]					0	0	0	0	0	0
YNE_90_7011_2	d__Bacteria; p__Bacteroidota; c__Bacteroidia; o__Flavobacteriales; f__Flavobacteriaceae; g__Salinimicrobium; s__Salinimicrobium sediminis	K02259	COX15, ctaA; heme a synthase [EC:1.17.99.9]					0	0	0	0	0	0
YNE_90_2808_2	d__Bacteria; p__Bacteroidota; c__Bacteroidia; o__Flavobacteriales; f__Flavobacteriaceae; g__Salinimicrobium; s__Salinimicrobium sediminis	K02274	coxA, ctaD; cytochrome c oxidase subunit I [EC:7.1.1.9]					0	0.084831	0	0	0	0
YNE_90_2808_3	d__Bacteria; p__Bacteroidota; c__Bacteroidia; o__Flavobacteriales; f__Flavobacteriaceae; g__Salinimicrobium; s__Salinimicrobium sediminis	K02275	coxB, ctaC; cytochrome c oxidase subunit II [EC:7.1.1.9]					0.518021	0	2.89969	0	0	0
YNE_90_4722_3	d__Bacteria; p__Bacteroidota; c__Bacteroidia; o__Flavobacteriales; f__Flavobacteriaceae; g__Salinimicrobium; s__Salinimicrobium sediminis	K02276	coxC, ctaE; cytochrome c oxidase subunit III [EC:7.1.1.9]					0	0	0	0	0	0
YNE_90_4722_4	d__Bacteria; p__Bacteroidota; c__Bacteroidia; o__Flavobacteriales; f__Flavobacteriaceae; g__Salinimicrobium; s__Salinimicrobium sediminis	K02276	coxC, ctaE; cytochrome c oxidase subunit III [EC:7.1.1.9]					0	0.843216	0	0	5.78	0
YNE_90_4722_5	d__Bacteria; p__Bacteroidota; c__Bacteroidia; o__Flavobacteriales; f__Flavobacteriaceae; g__Salinimicrobium; s__Salinimicrobium sediminis	K02277	coxD, ctaF; cytochrome c oxidase subunit IV [EC:7.1.1.9]					0	0	0	0	0	0
YNE_90_5348_2	d__Bacteria; p__Bacteroidota; c__Bacteroidia; o__Flavobacteriales; f__Flavobacteriaceae; g__Salinimicrobium; s__Salinimicrobium sediminis	K00368	nirK; nitrite reductase (NO-forming) [EC:1.7.2.1]					0	0	2.13244	0	0	2.07623
YNE_90_7732_3	d__Bacteria; p__Bacteroidota; c__Bacteroidia; o__Flavobacteriales; f__Flavobacteriaceae; g__Salinimicrobium; s__Salinimicrobium sediminis	K04561	norB; nitric oxide reductase subunit B [EC:1.7.2.5]					0	0	0	0	0	5.55419
YNE_90_6560_1	d__Bacteria; p__Bacteroidota; c__Bacteroidia; o__Flavobacteriales; f__Flavobacteriaceae; g__Salinimicrobium; s__Salinimicrobium sediminis	K04561	norB; nitric oxide reductase subunit B [EC:1.7.2.5]					0	0	0	0	0	0
YNE_90_7161_4	d__Bacteria; p__Bacteroidota; c__Bacteroidia; o__Flavobacteriales; f__Flavobacteriaceae; g__Salinimicrobium; s__Salinimicrobium sediminis	K00376	nosZ; nitrous-oxide reductase [EC:1.7.2.4]					0	0	2.14093	4.50978	0	0
YNE_90_16_444	d__Bacteria; p__Proteobacteria; c__Gammaproteobacteria; o__Enterobacterales; f__Shewanellaceae; g__Shewanella; s__Shewanella sp013214165	K00404	ccoN; cytochrome c oxidase cbb3-type subunit I [EC:7.1.1.9]	YNE_90_7	99.22	0.61	d__Bacteria; p__Proteobacteria; c__Gammaproteobacteria; o__Enterobacterales; f__Shewanellaceae; g__Shewanella; s__Shewanella sp013214165	0	0	0	3.52702	15.3572	22.5657
YNE_90_16_445	d__Bacteria; p__Proteobacteria; c__Gammaproteobacteria; o__Enterobacterales; f__Shewanellaceae; g__Shewanella; s__Shewanella sp013214165	K00405	ccoO; cytochrome c oxidase cbb3-type subunit II					0	0	0	0	14.5872	25.6509
YNE_90_16_447	d__Bacteria; p__Proteobacteria; c__Gammaproteobacteria; o__Enterobacterales; f__Shewanellaceae; g__Shewanella; s__Shewanella sp013214165	K00406	ccoP; cytochrome c oxidase cbb3-type subunit III					0	0	0	2.81214	41.4616	42.0374
YNE_90_16_446	d__Bacteria; p__Proteobacteria; c__Gammaproteobacteria; o__Enterobacterales; f__Shewanellaceae; g__Shewanella; s__Shewanella sp013214165	K00407	ccoQ; cytochrome c oxidase cbb3-type subunit IV					0	0	0	0	16.5175	4.28358
YNE_90_133_6	d__Bacteria; p__Proteobacteria; c__Gammaproteobacteria; o__Enterobacterales; f__Shewanellaceae; g__Shewanella; s__Shewanella sp013214165	K02257	COX10, ctaB, cyoE; heme o synthase [EC:2.5.1.141]					0	0	0	0	0	0
YNE_90_60_86	d__Bacteria; p__Proteobacteria; c__Gammaproteobacteria; o__Enterobacterales; f__Shewanellaceae; g__Shewanella; s__Shewanella sp013214165	K02257	COX10, ctaB, cyoE; heme o synthase [EC:2.5.1.141]					0	0	0	0	7.11825	12.3592
YNE_90_60_80	d__Bacteria; p__Proteobacteria; c__Gammaproteobacteria; o__Enterobacterales; f__Shewanellaceae; g__Shewanella; s__Shewanella sp013214165	K02258	COX11, ctaG; cytochrome c oxidase assembly protein subunit 11					0	0	0	0	0	106.36
YNE_90_60_85	d__Bacteria; p__Proteobacteria; c__Gammaproteobacteria; o__Enterobacterales; f__Shewanellaceae; g__Shewanella; s__Shewanella sp013214165	K02259	COX15, ctaA; heme a synthase [EC:1.17.99.9]					0	0	0	4.46506	2.07727	13.2809
YNE_90_133_43	d__Bacteria; p__Proteobacteria; c__Gammaproteobacteria; o__Enterobacterales; f__Shewanellaceae; g__Shewanella; s__Shewanella sp013214165	K02274	coxA, ctaD; cytochrome c oxidase subunit I [EC:7.1.1.9]					0	0	0	0	0	21.1885
YNE_90_60_79	d__Bacteria; p__Proteobacteria; c__Gammaproteobacteria; o__Enterobacterales; f__Shewanellaceae; g__Shewanella; s__Shewanella sp013214165	K02274	coxA, ctaD; cytochrome c oxidase subunit I [EC:7.1.1.9]					0	0	0	2.17625	3.84941	9.40408
YNE_90_133_42	d__Bacteria; p__Proteobacteria; c__Gammaproteobacteria; o__Enterobacterales; f__Shewanellaceae; g__Shewanella; s__Shewanella sp013214165	K02275	coxB, ctaC; cytochrome c oxidase subunit II [EC:7.1.1.9]					0	0	0	5.69292	4.48967	14.6194
YNE_90_60_78	d__Bacteria; p__Proteobacteria; c__Gammaproteobacteria; o__Enterobacterales; f__Shewanellaceae; g__Shewanella; s__Shewanella sp013214165	K02275	coxB, ctaC; cytochrome c oxidase subunit II [EC:7.1.1.9]					0	0	0	0	2.55255	39.7247
YNE_90_133_44	d__Bacteria; p__Proteobacteria; c__Gammaproteobacteria; o__Enterobacterales; f__Shewanellaceae; g__Shewanella; s__Shewanella sp013214165	K02276	coxC, ctaE; cytochrome c oxidase subunit III [EC:7.1.1.9]					0	0	0	17.9839	0	34.9064
YNE_90_133_45	d__Bacteria; p__Proteobacteria; c__Gammaproteobacteria; o__Enterobacterales; f__Shewanellaceae; g__Shewanella; s__Shewanella sp013214165	K02276	coxC, ctaE; cytochrome c oxidase subunit III [EC:7.1.1.9]					0	0	0	7.1441	0	51.9484
YNE_90_60_81	d__Bacteria; p__Proteobacteria; c__Gammaproteobacteria; o__Enterobacterales; f__Shewanellaceae; g__Shewanella; s__Shewanella sp013214165	K02276	coxC, ctaE; cytochrome c oxidase subunit III [EC:7.1.1.9]					0	0	0	0	2.09608	16.2685
YNE_90_133_46	d__Bacteria; p__Proteobacteria; c__Gammaproteobacteria; o__Enterobacterales; f__Shewanellaceae; g__Shewanella; s__Shewanella sp013214165	K02277	coxD, ctaF; cytochrome c oxidase subunit IV [EC:7.1.1.9]					0	0	0	0	0	173.612
YNE_90_475_6	d__Bacteria; p__Proteobacteria; c__Gammaproteobacteria; o__Enterobacterales; f__Shewanellaceae; g__Shewanella; s__Shewanella sp013214165	K02277	coxD, ctaF; cytochrome c oxidase subunit IV [EC:7.1.1.9]					0	0	0	0	8.75937	0
YNE_90_31_92	d__Bacteria; p__Proteobacteria; c__Gammaproteobacteria; o__Enterobacterales; f__Shewanellaceae; g__Shewanella; s__Shewanella sp013214165	K00425	cydA; cytochrome bd ubiquinol oxidase subunit I [EC:7.1.1.7]					0	0	0	6.04682	28.2512	19.325
YNE_90_31_93	d__Bacteria; p__Proteobacteria; c__Gammaproteobacteria; o__Enterobacterales; f__Shewanellaceae; g__Shewanella; s__Shewanella sp013214165	K00426	cydB; cytochrome bd ubiquinol oxidase subunit II [EC:7.1.1.7]					0	0	0	0	6.9188	33.72
YNE_90_31_94	d__Bacteria; p__Proteobacteria; c__Gammaproteobacteria; o__Enterobacterales; f__Shewanellaceae; g__Shewanella; s__Shewanella sp013214165	K00424	cydX; cytochrome bd-I ubiquinol oxidase subunit X [EC:7.1.1.7]					0	0	0	0	0	0
YNE_90_16_282	d__Bacteria; p__Proteobacteria; c__Gammaproteobacteria; o__Enterobacterales; f__Shewanellaceae; g__Shewanella; s__Shewanella sp013214165	K02567	napA; nitrate reductase (cytochrome) [EC:1.9.6.1]					0	0	0	6.63995	25.7029	7.27008
YNE_90_16_283	d__Bacteria; p__Proteobacteria; c__Gammaproteobacteria; o__Enterobacterales; f__Shewanellaceae; g__Shewanella; s__Shewanella sp013214165	K02568	napB; nitrate reductase (cytochrome), electron transfer subunit					0	0	0	64.7266	26.6926	26.4762
YNE_00_712_11	d__Bacteria; p__Proteobacteria; c__Alphaproteobacteria; o__Rhodobacterales; f__Rhodobacteraceae; g__Parasedimentitalea; s__Parasedimentitalea sp013214575	K00404	ccoN; cytochrome c oxidase cbb3-type subunit I [EC:7.1.1.9]	YNE_00_76	96.16	4.01	d__Bacteria; p__Proteobacteria; c__Alphaproteobacteria; o__Rhodobacterales; f__Rhodobacteraceae; g__Parasedimentitalea; s__	0	0	1.44419	0	0	0
YNE_00_712_12	d__Bacteria; p__Proteobacteria; c__Alphaproteobacteria; o__Rhodobacterales; f__Rhodobacteraceae; g__Parasedimentitalea; s__Parasedimentitalea sp013214575	K00405	ccoO; cytochrome c oxidase cbb3-type subunit II					0	0	0	0	0	0
YNE_00_16587_7	d__Bacteria; p__Proteobacteria; c__Alphaproteobacteria; o__Rhodobacterales; f__Rhodobacteraceae; g__EhC02; s__EhC02 sp002282555	K00406	ccoP; cytochrome c oxidase cbb3-type subunit III					0	0	0	0	0	0
YNE_00_712_14	d__Bacteria; p__Proteobacteria; c__Alphaproteobacteria; o__Rhodobacterales; f__Rhodobacteraceae; g__Parasedimentitalea; s__Parasedimentitalea sp013214575	K00406	ccoP; cytochrome c oxidase cbb3-type subunit III					0	0	0	0	0	0
YNE_00_712_13	d__Bacteria; p__Proteobacteria; c__Alphaproteobacteria; o__Rhodobacterales; f__Rhodobacteraceae; g__Parasedimentitalea; s__Parasedimentitalea sp013214575	K00407	ccoQ; cytochrome c oxidase cbb3-type subunit IV					0	0	0	0	0	0
YNE_00_2782_4	d__Bacteria; p__Proteobacteria; c__Alphaproteobacteria; o__Rhodobacterales; f__Rhodobacteraceae; g__Parasedimentitalea; s__Parasedimentitalea sp013214575	K02257	COX10, ctaB, cyoE; heme o synthase [EC:2.5.1.141]					0	0	0	0	0	0
YNE_00_2782_2	d__Bacteria; p__Proteobacteria; c__Alphaproteobacteria; o__Rhodobacterales; f__Rhodobacteraceae; g__Parasedimentitalea; s__Parasedimentitalea sp013214575	K02258	COX11, ctaG; cytochrome c oxidase assembly protein subunit 11					0	0	0	0	0	0
YNE_00_2757_3	d__Bacteria; p__Proteobacteria; c__Alphaproteobacteria; o__Rhodobacterales; f__Rhodobacteraceae; g__Parasedimentitalea; s__Parasedimentitalea sp013214575	K02259	COX15, ctaA; heme a synthase [EC:1.17.99.9]					0	0	0	0	0	0
YNE_00_4852_3	d__Bacteria; p__Proteobacteria; c__Alphaproteobacteria; o__Rhodobacterales; f__Rhodobacteraceae; g__Parasedimentitalea; s__Parasedimentitalea sp013214575	K02274	coxA, ctaD; cytochrome c oxidase subunit I [EC:7.1.1.9]					0	0	0	0	0	0
YNE_00_4852_4	d__Bacteria; p__Proteobacteria; c__Alphaproteobacteria; o__Rhodobacterales; f__Rhodobacteraceae; g__Parasedimentitalea; s__Parasedimentitalea sp013214575	K02274	coxA, ctaD; cytochrome c oxidase subunit I [EC:7.1.1.9]					0	0	0	0	0	0
YNE_00_7459_2	d__Bacteria; p__Proteobacteria; c__Alphaproteobacteria; o__Rhodobacterales; f__Rhodobacteraceae; g__Parasedimentitalea; s__Parasedimentitalea sp013214575	K02274	coxA, ctaD; cytochrome c oxidase subunit I [EC:7.1.1.9]					0	0	0	1.4677	0	0.430439
YNE_00_7459_3	d__Bacteria; p__Proteobacteria; c__Alphaproteobacteria; o__Rhodobacterales; f__Rhodobacteraceae; g__Paracoccus; s__Paracoccus marcusii	K02274	coxA, ctaD; cytochrome c oxidase subunit I [EC:7.1.1.9]					0	0	0	0	0	0
YNE_00_2782_5	d__Bacteria; p__Proteobacteria; c__Alphaproteobacteria; o__Rhodobacterales; f__Rhodobacteraceae; g__Parasedimentitalea; s__Parasedimentitalea sp013214575	K02275	coxB, ctaC; cytochrome c oxidase subunit II [EC:7.1.1.9]					0	0	0	0	0	0
YNE_00_4852_2	d__Bacteria; p__Proteobacteria; c__Alphaproteobacteria; o__Rhodobacterales; f__Rhodobacteraceae; g__Parasedimentitalea; s__Parasedimentitalea sp013214575	K02275	coxB, ctaC; cytochrome c oxidase subunit II [EC:7.1.1.9]					0	0	0	0	0	0
YNE_00_2782_1	d__Bacteria; p__Proteobacteria; c__Alphaproteobacteria; o__Rhodobacterales; f__Rhodobacteraceae; g__Parasedimentitalea; s__Parasedimentitalea sp013214575	K02276	coxC, ctaE; cytochrome c oxidase subunit III [EC:7.1.1.9]					0	0	0	0	0	0
YNE_00_4852_5	d__Bacteria; p__Proteobacteria; c__Alphaproteobacteria; o__Rhodobacterales; f__Rhodobacteraceae; g__Parasedimentitalea; s__Parasedimentitalea sp013214575	K02276	coxC, ctaE; cytochrome c oxidase subunit III [EC:7.1.1.9]					0	0	0	0	0	0
YNE_00_4852_6	d__Bacteria; p__Proteobacteria; c__Alphaproteobacteria; o__Rhodobacterales; f__Rhodobacteraceae; g__Parasedimentitalea; s__Parasedimentitalea sp013214575	K02276	coxC, ctaE; cytochrome c oxidase subunit III [EC:7.1.1.9]					0	0	0	0	0	0
YNE_00_4852_7	d__Bacteria; p__Proteobacteria; c__Alphaproteobacteria; o__Rhodobacterales; f__Rhodobacteraceae; g__Parasedimentitalea; s__Parasedimentitalea sp013214575	K02277	coxD, ctaF; cytochrome c oxidase subunit IV [EC:7.1.1.9]					0	0	0	0	0	0
YNE_00_2289_10	d__Bacteria; p__Proteobacteria; c__Alphaproteobacteria; o__Rhodobacterales; f__Rhodobacteraceae; g__Yoonia; s__Yoonia maritima_A	K00425	cydA; cytochrome bd ubiquinol oxidase subunit I [EC:7.1.1.7]					0	0	0	0	0	0
YNE_00_2289_11	d__Bacteria; p__Proteobacteria; c__Alphaproteobacteria; o__Rhodobacterales; f__Rhodobacteraceae; g__Sulfitobacter; s__Sulfitobacter donghicola	K00426	cydB; cytochrome bd ubiquinol oxidase subunit II [EC:7.1.1.7]					0	0	0	0	0	0
YNE_00_4778_6	d__Bacteria; p__Proteobacteria; c__Alphaproteobacteria; o__Rhodobacterales; f__Rhodobacteraceae; g__Parasedimentitalea; s__Parasedimentitalea sp013214575	K02567	napA; nitrate reductase (cytochrome) [EC:1.9.6.1]					0	0	0	0	0	0
YNE_00_4778_7	d__Bacteria; p__Proteobacteria; c__Alphaproteobacteria; o__Rhodobacterales; f__Rhodobacteraceae; g__Parasedimentitalea; s__Parasedimentitalea sp013214575	K02567	napA; nitrate reductase (cytochrome) [EC:1.9.6.1]					0	0	0	0	0.093562	0
YNE_00_6998_4	d__Bacteria; p__Proteobacteria; c__Alphaproteobacteria; o__Rhodobacterales; f__Rhodobacteraceae; g__Parasedimentitalea; s__Parasedimentitalea sp013214575	K02567	napA; nitrate reductase (cytochrome) [EC:1.9.6.1]					0	0	0	0	0	0
YNE_00_4778_8	d__Bacteria; p__Proteobacteria; c__Alphaproteobacteria; o__Rhodobacterales; f__Rhodobacteraceae; g__Parasedimentitalea; s__Parasedimentitalea sp013214575	K02568	napB; nitrate reductase (cytochrome), electron transfer subunit					0	0	0	0	0	0
YNE_00_1124_8	d__Bacteria; p__Proteobacteria; c__Alphaproteobacteria; o__Rhodobacterales; f__Rhodobacteraceae; g__Parasedimentitalea; s__Parasedimentitalea sp013214575	K00368	nirK; nitrite reductase (NO-forming) [EC:1.7.2.1]					0	0	0	0	0	0
YNE_00_1124_14	d__Bacteria; p__Proteobacteria; c__Alphaproteobacteria; o__Rhodobacterales; f__Rhodobacteraceae; g__Parasedimentitalea; s__Parasedimentitalea sp013214575	K04561	norB; nitric oxide reductase subunit B [EC:1.7.2.5]					0	0	0	0	0	1.54998
YNE_00_8870_4	d__Bacteria; p__Proteobacteria; c__Alphaproteobacteria; o__Rhodobacterales; f__Rhodobacteraceae; g__Sulfitobacter_C; s__Sulfitobacter_C sp003335545	K04561	norB; nitric oxide reductase subunit B [EC:1.7.2.5]					0	0	0	0	0	0
YNE_00_1124_13	d__Bacteria; p__Proteobacteria; c__Alphaproteobacteria; o__Rhodobacterales; f__Rhodobacteraceae; g__Parasedimentitalea; s__Parasedimentitalea sp013214575	K02305	norC; nitric oxide reductase subunit C					0	0	0	0	0	0
YNE_00_8870_3	d__Bacteria; p__Proteobacteria; c__Alphaproteobacteria; o__Rhodobacterales; f__Rhodobacteraceae; g__Sulfitobacter_C; s__Sulfitobacter_C sp003335545	K02305	norC; nitric oxide reductase subunit C					0	0	0	0	0	0
YNE_00_2834_1	d__Bacteria; p__Proteobacteria; c__Alphaproteobacteria; o__Rhodobacterales; f__Rhodobacteraceae; g__Parasedimentitalea; s__Parasedimentitalea sp013214575	K00376	nosZ; nitrous-oxide reductase [EC:1.7.2.4]					0	0	0	0	0	0
YNE_00_888_22	d__Bacteria; p__Proteobacteria; c__Alphaproteobacteria; o__Rhodobacterales; f__Rhodobacteraceae; g__Parasedimentitalea; s__Parasedimentitalea sp013214575	K00376	nosZ; nitrous-oxide reductase [EC:1.7.2.4]					0	0	0	0	0	0
YNE_70_46_98	d__Bacteria; p__Proteobacteria; c__Alphaproteobacteria; o__Sphingomonadales; f__Sphingomonadaceae; g__Sphingopyxis; s__Sphingopyxis indica	K00404	ccoN; cytochrome c oxidase cbb3-type subunit I [EC:7.1.1.9]	YNE_70_15	99.64	0.34	d__Bacteria; p__Proteobacteria; c__Alphaproteobacteria; o__Sphingomonadales; f__Sphingomonadaceae; g__Sphingopyxis; s__Sphingopyxis terrae	0	0	0	0	0	0.260837
YNE_70_46_97	d__Bacteria; p__Proteobacteria; c__Alphaproteobacteria; o__Sphingomonadales; f__Sphingomonadaceae; g__Sphingopyxis; s__Sphingopyxis terrae	K00405	ccoO; cytochrome c oxidase cbb3-type subunit II					0	0.289824	0	0	0	1.08089
YNE_70_46_95	d__Bacteria; p__Proteobacteria; c__Alphaproteobacteria; o__Sphingomonadales; f__Sphingomonadaceae; g__Sphingopyxis; s__Sphingopyxis terrae	K00406	ccoP; cytochrome c oxidase cbb3-type subunit III					0	0	0	0	0	0.229686
YNE_70_46_96	d__Bacteria; p__Proteobacteria; c__Alphaproteobacteria; o__Sphingomonadales; f__Sphingomonadaceae; g__Sphingopyxis; s__Sphingopyxis indica	K00407	ccoQ; cytochrome c oxidase cbb3-type subunit IV					0	0	0	0	0	0
YNE_70_466_48	d__Bacteria; p__Proteobacteria; c__Alphaproteobacteria; o__Sphingomonadales; f__Sphingomonadaceae; g__Sphingopyxis; s__Sphingopyxis terrae	K02257	COX10, ctaB, cyoE; heme o synthase [EC:2.5.1.141]					0	0	0	0	1.07631	0
YNE_70_466_46	d__Bacteria; p__Proteobacteria; c__Alphaproteobacteria; o__Sphingomonadales; f__Sphingomonadaceae; g__Sphingopyxis; s__Sphingopyxis terrae	K02258	COX11, ctaG; cytochrome c oxidase assembly protein subunit 11					0	0	0	0	0	1.62814
YNE_70_46_220	d__Bacteria; p__Proteobacteria; c__Alphaproteobacteria; o__Sphingomonadales; f__Sphingomonadaceae; g__Sphingopyxis; s__Sphingopyxis terrae	K02259	COX15, ctaA; heme a synthase [EC:1.17.99.9]					0	0.147723	1.80964	0	0	0.248695
YNE_70_466_49	d__Bacteria; p__Proteobacteria; c__Alphaproteobacteria; o__Sphingomonadales; f__Sphingomonadaceae; g__Sphingopyxis; s__Sphingopyxis terrae	K02274	coxA, ctaD; cytochrome c oxidase subunit I [EC:7.1.1.9]					0	0.252163	0	3.2031	0	0
YNE_70_466_50	d__Bacteria; p__Proteobacteria; c__Alphaproteobacteria; o__Sphingomonadales; f__Sphingomonadaceae; g__Sphingopyxis; s__Sphingopyxis terrae	K02275	coxB, ctaC; cytochrome c oxidase subunit II [EC:7.1.1.9]					0	0	0	0	0	0
YNE_70_466_45	d__Bacteria; p__Proteobacteria; c__Alphaproteobacteria; o__Sphingomonadales; f__Sphingomonadaceae; g__Sphingopyxis; s__Sphingopyxis terrae	K02276	coxC, ctaE; cytochrome c oxidase subunit III [EC:7.1.1.9]					0	0	0	0	0	0.856237
YNE_70_353_32	d__Bacteria; p__Proteobacteria; c__Alphaproteobacteria; o__Sphingomonadales; f__Sphingomonadaceae; g__Sphingopyxis; s__Sphingopyxis terrae	K00425	cydA; cytochrome bd ubiquinol oxidase subunit I [EC:7.1.1.7]					0	0.212831	0	0	0	0
YNE_70_353_31	d__Bacteria; p__Proteobacteria; c__Alphaproteobacteria; o__Sphingomonadales; f__Sphingomonadaceae; g__Sphingopyxis; s__Sphingopyxis terrae	K00426	cydB; cytochrome bd ubiquinol oxidase subunit II [EC:7.1.1.7]					0	0	0	6.70175	0	0
YNE_70_353_30	d__Bacteria; p__Proteobacteria; c__Alphaproteobacteria; o__Sphingomonadales; f__Sphingomonadaceae; g__Sphingopyxis; s__Sphingopyxis terrae	K00424	cydX; cytochrome bd-I ubiquinol oxidase subunit X [EC:7.1.1.7]					0	0	0	0	0	0
YNE_70_74_221	d__Bacteria; p__Proteobacteria; c__Alphaproteobacteria; o__Sphingomonadales; f__Sphingomonadaceae; g__Sphingopyxis; s__Sphingopyxis terrae	K02297	cyoA; cytochrome o ubiquinol oxidase subunit II [EC:7.1.1.3]					0	0	0	0	0	0
YNE_70_74_220	d__Bacteria; p__Proteobacteria; c__Alphaproteobacteria; o__Sphingomonadales; f__Sphingomonadaceae; g__Sphingopyxis; s__Sphingopyxis terrae	K02298	cyoB; cytochrome o ubiquinol oxidase subunit I [EC:7.1.1.3]					0	0	0	0	0	1.62184
YNE_70_74_219	d__Bacteria; p__Proteobacteria; c__Alphaproteobacteria; o__Sphingomonadales; f__Sphingomonadaceae; g__Sphingopyxis; s__Sphingopyxis terrae	K02299	cyoC; cytochrome o ubiquinol oxidase subunit III					0	0	0	0	0	0
YNE_70_74_218	d__Bacteria; p__Proteobacteria; c__Alphaproteobacteria; o__Sphingomonadales; f__Sphingomonadaceae; g__Sphingopyxis; s__Sphingopyxis terrae	K02300	cyoD; cytochrome o ubiquinol oxidase subunit IV					0	0	0	0	0	0
YNE_70_427_17	d__Bacteria; p__Proteobacteria; c__Alphaproteobacteria; o__Sphingomonadales; f__Sphingomonadaceae; g__Sphingopyxis; s__Sphingopyxis terrae	K04561	norB; nitric oxide reductase subunit B [EC:1.7.2.5]					0	0.136904	0	0	0	0.288102
YNE_90_1161_1	d__Bacteria; p__Proteobacteria; c__Gammaproteobacteria; o__Enterobacterales; f__Enterobacteriaceae; g__Lelliottia; s__Lelliottia sp000016325	K02257	COX10, ctaB, cyoE; heme o synthase [EC:2.5.1.141]	YNE_90_26	98.33	8.19	d__Bacteria; p__Proteobacteria; c__Gammaproteobacteria; o__Enterobacterales; f__Enterobacteriaceae; g__Lelliottia; s__Lelliottia amnigena	0	0	0	0	0	0
YNE_90_7782_1	d__Bacteria; p__Proteobacteria; c__Gammaproteobacteria; o__Enterobacterales; f__Enterobacteriaceae; g__Lelliottia; s__Lelliottia amnigena	K02257	COX10, ctaB, cyoE; heme o synthase [EC:2.5.1.141]					0	0	0	0	0	0
YNE_90_6646_1	d__Bacteria; p__Proteobacteria; c__Gammaproteobacteria; o__Burkholderiales; f__Burkholderiaceae; g__Herminiimonas; s__Herminiimonas sp903993245	K02258	COX11, ctaG; cytochrome c oxidase assembly protein subunit 11					0	0	0	0	0	0
YNE_90_6646_6	d__Bacteria; p__Proteobacteria; c__Gammaproteobacteria; o__Burkholderiales; f__Burkholderiaceae; g__Herminiimonas; s__Herminiimonas sp003852535	K02259	COX15, ctaA; heme a synthase [EC:1.17.99.9]					0	0	0	0	0	0
YNE_90_6646_2	d__Bacteria; p__Proteobacteria; c__Gammaproteobacteria; o__Burkholderiales; f__Burkholderiaceae; g__Herminiimonas; s__Herminiimonas sp903993245	K02276	coxC, ctaE; cytochrome c oxidase subunit III [EC:7.1.1.9]					0	0	0	0	0	0
YNE_90_295_66	d__Bacteria; p__Proteobacteria; c__Gammaproteobacteria; o__Pseudomonadales; f__Pseudomonadaceae; g__Pseudomonas_D; s__Pseudomonas_D sp008365385	K02277	coxD, ctaF; cytochrome c oxidase subunit IV [EC:7.1.1.9]					0	0	0	0	0	0.403477
YNE_90_809_2	d__Bacteria; p__Proteobacteria; c__Gammaproteobacteria; o__Pseudomonadales; f__Pseudomonadaceae; g__Pseudomonas_D; s__Pseudomonas_D salina	K02277	coxD, ctaF; cytochrome c oxidase subunit IV [EC:7.1.1.9]					0	0	0	0	0	0
YNE_90_989_7	d__Bacteria; p__Proteobacteria; c__Gammaproteobacteria; o__Pseudomonadales; f__Pseudomonadaceae; g__Pseudomonas_D; s__Pseudomonas_D sp008365385	K02277	coxD, ctaF; cytochrome c oxidase subunit IV [EC:7.1.1.9]					0	0	0	0	0	0.4371
YNE_90_457_25	d__Bacteria; p__Proteobacteria; c__Gammaproteobacteria; o__Enterobacterales; f__Enterobacteriaceae; g__Lelliottia; s__Lelliottia amnigena	K00425	cydA; cytochrome bd ubiquinol oxidase subunit I [EC:7.1.1.7]					0	0	0	0	0	0.194784
YNE_90_554_29	d__Bacteria; p__Proteobacteria; c__Gammaproteobacteria; o__Enterobacterales; f__Enterobacteriaceae; g__Lelliottia; s__Lelliottia amnigena	K00425	cydA; cytochrome bd ubiquinol oxidase subunit I [EC:7.1.1.7]					0	0	0	0	0	0
YNE_90_457_26	d__Bacteria; p__Proteobacteria; c__Gammaproteobacteria; o__Enterobacterales; f__Enterobacteriaceae; g__Lelliottia; s__Lelliottia amnigena	K00426	cydB; cytochrome bd ubiquinol oxidase subunit II [EC:7.1.1.7]					0	0	0	0	0	0
YNE_90_554_30	d__Bacteria; p__Proteobacteria; c__Gammaproteobacteria; o__Enterobacterales; f__Enterobacteriaceae; g__Lelliottia; s__Lelliottia amnigena	K00426	cydB; cytochrome bd ubiquinol oxidase subunit II [EC:7.1.1.7]					0	0	0	0	0	0.582033
YNE_90_554_31	d__Bacteria; p__Proteobacteria; c__Gammaproteobacteria; o__Enterobacterales; f__Enterobacteriaceae; g__Lelliottia; s__Lelliottia amnigena	K00424	cydX; cytochrome bd-I ubiquinol oxidase subunit X [EC:7.1.1.7]					0	0	0	0	0	0
YNE_90_4360_4	d__Bacteria; p__Proteobacteria; c__Gammaproteobacteria; o__Enterobacterales; f__Enterobacteriaceae; g__Lelliottia; s__Lelliottia sp000016325	K02297	cyoA; cytochrome o ubiquinol oxidase subunit II [EC:7.1.1.3]					0	0	0	0	0	7.07521
YNE_90_4360_5	d__Bacteria; p__Proteobacteria; c__Gammaproteobacteria; o__Enterobacterales; f__Enterobacteriaceae; g__Phytobacter; s__Phytobacter sp002377245	K02298	cyoB; cytochrome o ubiquinol oxidase subunit I [EC:7.1.1.3]					0	0	0	0	0	0
YNE_90_7782_4	d__Bacteria; p__Proteobacteria; c__Gammaproteobacteria; o__Enterobacterales; f__Enterobacteriaceae; g__Lelliottia; s__Lelliottia sp000016325	K02298	cyoB; cytochrome o ubiquinol oxidase subunit I [EC:7.1.1.3]					0	0	0	0	0	0.319475
YNE_90_7782_3	d__Bacteria; p__Proteobacteria; c__Gammaproteobacteria; o__Enterobacterales; f__Enterobacteriaceae; g__Lelliottia; s__Lelliottia amnigena	K02299	cyoC; cytochrome o ubiquinol oxidase subunit III					0	0	0	0	0	0
YNE_90_7782_2	d__Bacteria; p__Proteobacteria; c__Gammaproteobacteria; o__Enterobacterales; f__Enterobacteriaceae; g__Lelliottia; s__Lelliottia amnigena	K02300	cyoD; cytochrome o ubiquinol oxidase subunit IV					0	0	0	0	0	0
YNE_90_366_9	d__Bacteria; p__Proteobacteria; c__Gammaproteobacteria; o__Enterobacterales; f__Enterobacteriaceae; g__Lelliottia; s__Lelliottia sp000016325	K00370	narG, narZ, nxrA; nitrate reductase / nitrite oxidoreductase, alpha subunit [EC:1.7.5.1 1.7.99.-]					0	0	0	0	0	0
YNE_90_821_1	d__Bacteria; p__Proteobacteria; c__Gammaproteobacteria; o__Enterobacterales; f__Enterobacteriaceae; g__Lelliottia; s__Lelliottia sp000016325	K00370	narG, narZ, nxrA; nitrate reductase / nitrite oxidoreductase, alpha subunit [EC:1.7.5.1 1.7.99.-]					0	0	0	0	0	0
YNE_90_366_10	d__Bacteria; p__Proteobacteria; c__Gammaproteobacteria; o__Enterobacterales; f__Enterobacteriaceae; g__Lelliottia; s__Lelliottia sp000016325	K00371	narH, narY, nxrB; nitrate reductase / nitrite oxidoreductase, beta subunit [EC:1.7.5.1 1.7.99.-]					0	0	0	0	0	0
YNE_90_366_12	d__Bacteria; p__Proteobacteria; c__Gammaproteobacteria; o__Enterobacterales; f__Enterobacteriaceae; g__Lelliottia; s__Lelliottia amnigena	K00374	narI, narV; nitrate reductase gamma subunit [EC:1.7.5.1 1.7.99.-]					0	0	0	7.98035	0	0
YNE_00_80_129	d__Bacteria; p__Proteobacteria; c__Gammaproteobacteria; o__Burkholderiales; f__Rhodocyclaceae; g__Methyloversatilis; s__Methyloversatilis discipulorum_A	K00404	ccoN; cytochrome c oxidase cbb3-type subunit I [EC:7.1.1.9]	YNE_00_33	98.34	0.5	d__Bacteria; p__Proteobacteria; c__Gammaproteobacteria; o__Burkholderiales; f__Rhodocyclaceae; g__Methyloversatilis; s__Methyloversatilis discipulorum_A	0.775783	0	0	0	0	0
YNE_00_80_130	d__Bacteria; p__Proteobacteria; c__Gammaproteobacteria; o__Burkholderiales; f__Rhodocyclaceae; g__Methyloversatilis; s__Methyloversatilis discipulorum_A	K00405	ccoO; cytochrome c oxidase cbb3-type subunit II					0	0	0	0	0	0
YNE_00_80_132	d__Bacteria; p__Proteobacteria; c__Gammaproteobacteria; o__Burkholderiales; f__Rhodocyclaceae; g__Methyloversatilis; s__Methyloversatilis discipulorum_A	K00406	ccoP; cytochrome c oxidase cbb3-type subunit III					0	0	0	0	0	0
YNE_00_80_131	d__Bacteria; p__Proteobacteria; c__Gammaproteobacteria; o__Burkholderiales; f__Rhodocyclaceae; g__Methyloversatilis; s__Methyloversatilis discipulorum_A	K00407	ccoQ; cytochrome c oxidase cbb3-type subunit IV					0	0	0	0	0	0
YNE_00_76_75	d__Bacteria; p__Proteobacteria; c__Gammaproteobacteria; o__Burkholderiales; f__Rhodocyclaceae; g__Methyloversatilis; s__Methyloversatilis discipulorum_A	K02257	COX10, ctaB, cyoE; heme o synthase [EC:2.5.1.141]					0	0	0	0	0	0
YNE_00_76_82	d__Bacteria; p__Proteobacteria; c__Gammaproteobacteria; o__Burkholderiales; f__Rhodocyclaceae; g__Methyloversatilis; s__Methyloversatilis discipulorum_A	K02258	COX11, ctaG; cytochrome c oxidase assembly protein subunit 11					0	0	0	0	0	0
YNE_00_76_76	d__Bacteria; p__Proteobacteria; c__Gammaproteobacteria; o__Burkholderiales; f__Rhodocyclaceae; g__Methyloversatilis; s__Methyloversatilis discipulorum_A	K02259	COX15, ctaA; heme a synthase [EC:1.17.99.9]					0	0	0	0	0	0
YNE_00_76_84	d__Bacteria; p__Proteobacteria; c__Gammaproteobacteria; o__Burkholderiales; f__Rhodocyclaceae; g__Methyloversatilis; s__Methyloversatilis discipulorum_A	K02274	coxA, ctaD; cytochrome c oxidase subunit I [EC:7.1.1.9]					0	0.282169	0	7.43294	0	0
YNE_00_15_184	d__Bacteria; p__Proteobacteria; c__Gammaproteobacteria; o__Burkholderiales; f__Rhodocyclaceae; g__Azoarcus; s__Azoarcus indigens	K15408	coxAC; cytochrome c oxidase subunit I+III [EC:7.1.1.9]					0	0	0	0	0	0
YNE_00_15_185	d__Bacteria; p__Proteobacteria; c__Gammaproteobacteria; o__Burkholderiales; f__Rhodocyclaceae; g__Azoarcus; s__Azoarcus olearius	K02275	coxB, ctaC; cytochrome c oxidase subunit II [EC:7.1.1.9]					0	0	0	0	0	0
YNE_00_76_85	d__Bacteria; p__Proteobacteria; c__Gammaproteobacteria; o__Burkholderiales; f__Rhodocyclaceae; g__Methyloversatilis; s__Methyloversatilis discipulorum_A	K02275	coxB, ctaC; cytochrome c oxidase subunit II [EC:7.1.1.9]					0	0	0	0	0	0
YNE_00_76_80	d__Bacteria; p__Proteobacteria; c__Gammaproteobacteria; o__Burkholderiales; f__Rhodocyclaceae; g__Methyloversatilis; s__Methyloversatilis discipulorum_A	K02276	coxC, ctaE; cytochrome c oxidase subunit III [EC:7.1.1.9]					0	0	0	0	0	0
YNE_00_42_9	d__Bacteria; p__Proteobacteria; c__Gammaproteobacteria; o__Burkholderiales; f__Rhodocyclaceae; g__Methyloversatilis; s__Methyloversatilis discipulorum_A	K00425	cydA; cytochrome bd ubiquinol oxidase subunit I [EC:7.1.1.7]					0	0	0	0	0	0
YNE_00_42_8	d__Bacteria; p__Proteobacteria; c__Gammaproteobacteria; o__Burkholderiales; f__Rhodocyclaceae; g__Methyloversatilis; s__Methyloversatilis discipulorum_A	K00426	cydB; cytochrome bd ubiquinol oxidase subunit II [EC:7.1.1.7]					0	0	0	0	0	0
YNE_00_102_44	d__Bacteria; p__Proteobacteria; c__Gammaproteobacteria; o__Burkholderiales; f__Rhodocyclaceae; g__Methyloversatilis; s__Methyloversatilis discipulorum_A	K00370	narG, narZ, nxrA; nitrate reductase / nitrite oxidoreductase, alpha subunit [EC:1.7.5.1 1.7.99.-]					0	0	0	0	0	0
YNE_00_38_140	d__Bacteria; p__Proteobacteria; c__Gammaproteobacteria; o__Burkholderiales; f__Rhodocyclaceae; g__Methyloversatilis; s__Methyloversatilis discipulorum_A	K00370	narG, narZ, nxrA; nitrate reductase / nitrite oxidoreductase, alpha subunit [EC:1.7.5.1 1.7.99.-]					0	0	0	0	0	0
YNE_00_102_43	d__Bacteria; p__Proteobacteria; c__Gammaproteobacteria; o__Burkholderiales; f__Rhodocyclaceae; g__Methyloversatilis; s__Methyloversatilis discipulorum_A	K00371	narH, narY, nxrB; nitrate reductase / nitrite oxidoreductase, beta subunit [EC:1.7.5.1 1.7.99.-]					0	0	0	0	0	0
YNE_00_102_41	d__Bacteria; p__Proteobacteria; c__Gammaproteobacteria; o__Burkholderiales; f__Rhodocyclaceae; g__Methyloversatilis; s__Methyloversatilis discipulorum_A	K00374	narI, narV; nitrate reductase gamma subunit [EC:1.7.5.1 1.7.99.-]					0	0	0	0	0	0
YNE_00_102_50	d__Bacteria; p__Proteobacteria; c__Gammaproteobacteria; o__Burkholderiales; f__Rhodocyclaceae; g__Methyloversatilis; s__Methyloversatilis discipulorum_A	K04561	norB; nitric oxide reductase subunit B [EC:1.7.2.5]					0	0	0	0	0	0
YNE_00_80_108	d__Bacteria; p__Proteobacteria; c__Gammaproteobacteria; o__Burkholderiales; f__Rhodocyclaceae; g__Methyloversatilis; s__Methyloversatilis discipulorum_A	K04561	norB; nitric oxide reductase subunit B [EC:1.7.2.5]					0	0	0	0	0	0.107267
YNE_00_102_51	d__Bacteria; p__Proteobacteria; c__Gammaproteobacteria; o__Pseudomonadales; f__Saccharospirillaceae; g__UBA2009; s__UBA2009 sp002335285	K02305	norC; nitric oxide reductase subunit C					0	0	0	0	0	0
YNE_00_102_61	d__Bacteria; p__Proteobacteria; c__Gammaproteobacteria; o__Burkholderiales; f__Rhodocyclaceae; g__Azoarcus_C; s__Azoarcus_C communis	K00376	nosZ; nitrous-oxide reductase [EC:1.7.2.4]					0	0	0	0	0	0
YNE_00_16848_3	d__Archaea; p__Thermoproteota; c__Nitrososphaeria; o__Nitrososphaerales; f__Nitrosopumilaceae; g__CSP1-1; s__CSP1-1 sp001443365	K02257	COX10, ctaB, cyoE; heme o synthase [EC:2.5.1.141]	YNE_00_69	78.72	7.82	d__Archaea; p__Thermoproteota; c__Nitrososphaeria; o__Nitrososphaerales; f__Nitrosopumilaceae; g__CSP1-1; s__	0	0	0	0	0	0
YNE_00_32784_1	d__Archaea; p__Thermoproteota; c__Nitrososphaeria; o__Nitrososphaerales; f__Nitrosopumilaceae; g__DRGT01; s__DRGT01 sp011055585	K02257	COX10, ctaB, cyoE; heme o synthase [EC:2.5.1.141]					0	0	0	0	0	0
YNE_00_34163_3	d__Archaea; p__Thermoproteota; c__Nitrososphaeria; o__Nitrososphaerales; f__Nitrosopumilaceae; g__DRGT01; s__DRGT01 sp011055585	K02257	COX10, ctaB, cyoE; heme o synthase [EC:2.5.1.141]					0	0	0	5.14711	0	0
YNE_00_3773_3	d__Archaea; p__Thermoproteota; c__Nitrososphaeria; o__Nitrososphaerales; f__Nitrosopumilaceae; g__CSP1-1; s__CSP1-1 sp001443365	K02257	COX10, ctaB, cyoE; heme o synthase [EC:2.5.1.141]					0	0	0	0	0	0
YNE_00_28167_2	d__Archaea; p__Thermoproteota; c__Nitrososphaeria; o__Nitrososphaerales; f__Nitrosopumilaceae; g__CSP1-1; s__CSP1-1 sp008974855	K02259	COX15, ctaA; heme a synthase [EC:1.17.99.9]					0	0	0	0	0	0
YNE_00_4517_3	d__Archaea; p__Thermoproteota; c__Nitrososphaeria; o__Nitrososphaerales; f__Nitrosopumilaceae; g__CSP1-1; s__CSP1-1 sp008974855	K00368	nirK; nitrite reductase (NO-forming) [EC:1.7.2.1]					0	0	0	0	0	0
YNE_01_7793_3	d__Bacteria; p__Proteobacteria; c__Gammaproteobacteria; o__Enterobacterales; f__Kangiellaceae; g__Kangiella; s__Kangiella profundi	K00404	ccoN; cytochrome c oxidase cbb3-type subunit I [EC:7.1.1.9]	YNE_01_29	86.47	1.25	d__Bacteria; p__Proteobacteria; c__Gammaproteobacteria; o__Enterobacterales; f__Kangiellaceae; g__Kangiella; s__Kangiella profundi	0	0	0	0	0	0
YNE_01_7793_4	d__Bacteria; p__Proteobacteria; c__Gammaproteobacteria; o__Enterobacterales; f__Kangiellaceae; g__Kangiella; s__Kangiella koreensis	K00404	ccoN; cytochrome c oxidase cbb3-type subunit I [EC:7.1.1.9]					0	0	0	0	0	0
YNE_01_7793_5	d__Bacteria; p__Proteobacteria; c__Gammaproteobacteria; o__Enterobacterales; f__Kangiellaceae; g__Kangiella; s__Kangiella profundi	K00405	ccoO; cytochrome c oxidase cbb3-type subunit II					0	0	0	0	0	0
YNE_01_4935_2	d__Bacteria; p__Proteobacteria; c__Gammaproteobacteria; o__Enterobacterales; f__Kangiellaceae; g__Kangiella; s__Kangiella profundi	K00406	ccoP; cytochrome c oxidase cbb3-type subunit III					0	0	0	0	0	0
YNE_01_4935_1	d__Bacteria; p__Proteobacteria; c__Gammaproteobacteria; o__Enterobacterales; f__Kangiellaceae; g__Kangiella; s__Kangiella profundi	K00407	ccoQ; cytochrome c oxidase cbb3-type subunit IV					0	0	0	0	0	0
YNE_01_3752_4	d__Bacteria; p__Proteobacteria; c__Gammaproteobacteria; o__Enterobacterales; f__Kangiellaceae; g__Kangiella; s__Kangiella profundi	K02258	COX11, ctaG; cytochrome c oxidase assembly protein subunit 11					0	0	0	0	0	0
YNE_01_3752_5	d__Bacteria; p__Proteobacteria; c__Gammaproteobacteria; o__Enterobacterales; f__Kangiellaceae; g__Kangiella; s__Kangiella profundi	K02274	coxA, ctaD; cytochrome c oxidase subunit I [EC:7.1.1.9]					0	0	0	0	0	0
YNE_01_3752_6	d__Bacteria; p__Proteobacteria; c__Gammaproteobacteria; o__Enterobacterales; f__Kangiellaceae; g__Kangiella; s__Kangiella profundi	K02275	coxB, ctaC; cytochrome c oxidase subunit II [EC:7.1.1.9]					0	0	0	0	0	0
YNE_01_3752_3	d__Bacteria; p__Proteobacteria; c__Gammaproteobacteria; o__Enterobacterales; f__Kangiellaceae; g__Kangiella; s__Kangiella profundi	K02276	coxC, ctaE; cytochrome c oxidase subunit III [EC:7.1.1.9]					0	0	0	0	0	0
YNE_01_2032_6	d__Bacteria; p__Proteobacteria; c__Gammaproteobacteria; o__Enterobacterales; f__Kangiellaceae; g__Kangiella; s__Kangiella profundi	K00425	cydA; cytochrome bd ubiquinol oxidase subunit I [EC:7.1.1.7]					0	0	0	0	0	0
YNE_01_2032_5	d__Bacteria; p__Proteobacteria; c__Gammaproteobacteria; o__Enterobacterales; f__Kangiellaceae; g__Kangiella; s__Kangiella profundi	K00426	cydB; cytochrome bd ubiquinol oxidase subunit II [EC:7.1.1.7]					0	0	0	3.98901	0	0
YNE_01_2175_3	d__Bacteria; p__Proteobacteria; c__Gammaproteobacteria; o__Enterobacterales; f__Kangiellaceae; g__Kangiella; s__Kangiella profundi	K00368	nirK; nitrite reductase (NO-forming) [EC:1.7.2.1]					0	0	0	0	0	0
YNE_01_2175_4	d__Bacteria; p__Proteobacteria; c__Gammaproteobacteria; o__Enterobacterales; f__Kangiellaceae; g__Kangiella; s__Kangiella profundi	K00368	nirK; nitrite reductase (NO-forming) [EC:1.7.2.1]					0	0	0	0	0	0
YNE_01_5217_4	d__Bacteria; p__Proteobacteria; c__Gammaproteobacteria; o__Enterobacterales; f__Kangiellaceae; g__Kangiella; s__Kangiella profundi	K15864	nirS; nitrite reductase (NO-forming) / hydroxylamine reductase [EC:1.7.2.1 1.7.99.1]					0	0	0	0	0	0
YNE_01_1102_3	d__Bacteria; p__Proteobacteria; c__Gammaproteobacteria; o__Enterobacterales; f__Kangiellaceae; g__Kangiella; s__Kangiella profundi	K04561	norB; nitric oxide reductase subunit B [EC:1.7.2.5]					0	0	0	0	0	0
YNE_70_3801_4	d__Bacteria; p__Bacteroidota; c__Bacteroidia; o__Flavobacteriales; f__Flavobacteriaceae; g__Salinimicrobium; s__Salinimicrobium marinum	K15862	ccoNO; cytochrome c oxidase cbb3-type subunit I/II [EC:7.1.1.9]	YNE_70_34	61.82	2.12	d__Bacteria; p__Bacteroidota; c__Bacteroidia; o__Flavobacteriales; f__Flavobacteriaceae; g__Gillisia; s__	0	0	0.953309	4.94303	0	0
YNE_70_3801_2	d__Bacteria; p__Bacteroidota; c__Bacteroidia; o__Flavobacteriales; f__Flavobacteriaceae; g__Gillisia; s__Gillisia sp007993795	K00406	ccoP; cytochrome c oxidase cbb3-type subunit III					0	0	0	0	0	0
YNE_70_3801_3	d__Bacteria; p__Bacteroidota; c__Bacteroidia; o__Flavobacteriales; f__Flavobacteriaceae; g__Gillisia; s__Gillisia sp007993795	K00407	ccoQ; cytochrome c oxidase cbb3-type subunit IV					0	0	0	0	0	0
YNE_70_1749_5	d__Bacteria; p__Bacteroidota; c__Bacteroidia; o__Flavobacteriales; f__Flavobacteriaceae; g__Gillisia; s__Gillisia sp007993795	K02257	COX10, ctaB, cyoE; heme o synthase [EC:2.5.1.141]					0	0	0	0	0	0
YNE_70_1749_6	d__Bacteria; p__Bacteroidota; c__Bacteroidia; o__Flavobacteriales; f__Flavobacteriaceae; g__Gillisia; s__Gillisia sp007993795	K02276	coxC, ctaE; cytochrome c oxidase subunit III [EC:7.1.1.9]					0	0	0	0	0	0
YNE_70_1749_7	d__Bacteria; p__Bacteroidota; c__Bacteroidia; o__Flavobacteriales; f__Flavobacteriaceae; g__Gillisia; s__Gillisia sp007993795	K02276	coxC, ctaE; cytochrome c oxidase subunit III [EC:7.1.1.9]					1.97218	0	0	11.782	0	0
YNE_70_3801_5	d__Bacteria; p__Bacteroidota; c__Bacteroidia; o__Flavobacteriales; f__Flavobacteriaceae; g__Gillisia; s__Gillisia sp007993795	K00368	nirK; nitrite reductase (NO-forming) [EC:1.7.2.1]					0	0	0	0	0	0
YNE_90_110_36	d__Bacteria; p__Firmicutes; c__Bacilli; o__Bacillales_B; f__DSM-18226; g__Robertmurraya; s__Robertmurraya sp003586445	K02257	COX10, ctaB, cyoE; heme o synthase [EC:2.5.1.141]	YNE_90_16	95.08	0.7	d__Bacteria; p__Firmicutes; c__Bacilli; o__Bacillales_B; f__DSM-18226; g__Robertmurraya; s__	0.939009	118.999	119.021	13.9141	0	0.819387
YNE_90_110_37	d__Bacteria; p__Firmicutes; c__Bacilli; o__Bacillales_B; f__DSM-18226; g__Robertmurraya; s__Robertmurraya sp003586445	K02259	COX15, ctaA; heme a synthase [EC:1.17.99.9]					0	8.64088	5.70776	4.47084	0	0
YNE_90_110_34	d__Bacteria; p__Firmicutes; c__Bacilli; o__Bacillales_B; f__DSM-18226; g__Robertmurraya; s__Robertmurraya sp009917645	K02274	coxA, ctaD; cytochrome c oxidase subunit I [EC:7.1.1.9]					2.42188	47.6269	74.8305	24.1549	16.8929	2.27671
YNE_90_11_370	d__Bacteria; p__Firmicutes; c__Bacilli; o__Bacillales_B; f__DSM-18226; g__Robertmurraya; s__Robertmurraya sp003586445	K02274	coxA, ctaD; cytochrome c oxidase subunit I [EC:7.1.1.9]					2.0475	0	0	0.515199	0	0
YNE_90_14_567	d__Bacteria; p__Firmicutes; c__Bacilli; o__Bacillales_B; f__DSM-18226; g__Robertmurraya; s__Robertmurraya sp003586445	K02274	coxA, ctaD; cytochrome c oxidase subunit I [EC:7.1.1.9]					1.58553	6.46631	4.14536	8.0719	8.49669	0.778038
YNE_90_110_35	d__Bacteria; p__Firmicutes; c__Bacilli; o__Bacillales_B; f__DSM-18226; g__Robertmurraya; s__Robertmurraya sp003586445	K02275	coxB, ctaC; cytochrome c oxidase subunit II [EC:7.1.1.9]					9.17996	517.035	160.134	66.5667	22.0074	3.2458
YNE_90_14_568	d__Bacteria; p__Firmicutes; c__Bacilli; o__Bacillales_B; f__DSM-18226; g__Robertmurraya; s__Robertmurraya sp003586445	K02275	coxB, ctaC; cytochrome c oxidase subunit II [EC:7.1.1.9]					0	18.341	3.96073	0	0	4.98954
YNE_90_110_33	d__Bacteria; p__Firmicutes; c__Bacilli; o__Bacillales_B; f__DSM-18226; g__Robertmurraya; s__Robertmurraya sp009917645	K02276	coxC, ctaE; cytochrome c oxidase subunit III [EC:7.1.1.9]					1.77691	56.1255	67.2239	13.2433	10.9067	0
YNE_90_110_32	d__Bacteria; p__Firmicutes; c__Bacilli; o__Bacillales_B; f__DSM-18226; g__Robertmurraya; s__Robertmurraya sp009917645	K02277	coxD, ctaF; cytochrome c oxidase subunit IV [EC:7.1.1.9]					0	1.33526	1.50983	0	0	0.686872
YNE_90_268_17	d__Bacteria; p__Firmicutes; c__Bacilli; o__Bacillales_B; f__DSM-18226; g__Robertmurraya; s__Robertmurraya sp009917645	K00425	cydA; cytochrome bd ubiquinol oxidase subunit I [EC:7.1.1.7]					0.285885	0.648514	1.52841	8.62102	0	0.635432
YNE_90_268_16	d__Bacteria; p__Firmicutes; c__Bacilli; o__Bacillales_B; f__DSM-18226; g__Robertmurraya; s__Robertmurraya sp003586445	K00426	cydB; cytochrome bd ubiquinol oxidase subunit II [EC:7.1.1.7]					0	9.70736	4.16505	1.48714	6.39002	1.46991
YNE_70_47_185	d__Bacteria; p__Actinobacteriota; c__Actinomycetia; o__Actinomycetales; f__Microbacteriaceae; g__Microbacterium; s__Microbacterium sp001898325	K02257	COX10, ctaB, cyoE; heme o synthase [EC:2.5.1.141]	YNE_70_23	98.74	0.51	d__Bacteria; p__Actinobacteriota; c__Actinomycetia; o__Actinomycetales; f__Microbacteriaceae; g__Microbacterium; s__	0	0	0	0.664876	1.71781	2.34923
YNE_70_47_183	d__Bacteria; p__Actinobacteriota; c__Actinomycetia; o__Actinomycetales; f__Microbacteriaceae; g__Microbacterium; s__Microbacterium sp001898325	K02259	COX15, ctaA; heme a synthase [EC:1.17.99.9]					0	0.297399	0.424078	0	0	1.18017
YNE_70_1_64	d__Bacteria; p__Actinobacteriota; c__Actinomycetia; o__Actinomycetales; f__Microbacteriaceae; g__Microbacterium; s__Microbacterium sp001898325	K02274	coxA, ctaD; cytochrome c oxidase subunit I [EC:7.1.1.9]					0	0.349118	0	0	5.47675	0.571421
YNE_70_1_65	d__Bacteria; p__Actinobacteriota; c__Actinomycetia; o__Actinomycetales; f__Microbacteriaceae; g__Microbacterium; s__Microbacterium sp001898325	K02275	coxB, ctaC; cytochrome c oxidase subunit II [EC:7.1.1.9]					0	0.292089	0	0	2.96303	0.917335
YNE_70_1_57	d__Bacteria; p__Actinobacteriota; c__Actinomycetia; o__Actinomycetales; f__Microbacteriaceae; g__Microbacterium; s__Microbacterium sp001898325	K02276	coxC, ctaE; cytochrome c oxidase subunit III [EC:7.1.1.9]					0	0.449367	0	0	0	2.5335
YNE_70_85_117	d__Bacteria; p__Actinobacteriota; c__Actinomycetia; o__Actinomycetales; f__Microbacteriaceae; g__Microbacterium; s__Microbacterium sp001898325	K00425	cydA; cytochrome bd ubiquinol oxidase subunit I [EC:7.1.1.7]					0	0.126309	0	0	0	1.37946
YNE_70_85_118	d__Bacteria; p__Actinobacteriota; c__Actinomycetia; o__Actinomycetales; f__Microbacteriaceae; g__Microbacterium; s__Microbacterium sp002313585	K00426	cydB; cytochrome bd ubiquinol oxidase subunit II [EC:7.1.1.7]					0	0	0	0	3.7487	0.922484
YNE_70_425_40	d__Bacteria; p__Proteobacteria; c__Alphaproteobacteria; o__Caulobacterales; f__Hyphomonadaceae; g__Hyphomonas; s__Hyphomonas sp000682775	K00404	ccoN; cytochrome c oxidase cbb3-type subunit I [EC:7.1.1.9]	YNE_70_9	98.21	0.47	d__Bacteria; p__Proteobacteria; c__Alphaproteobacteria; o__Caulobacterales; f__Hyphomonadaceae; g__Hyphomonas; s__Hyphomonas sp000682775	0	0	0	0	0	0.119775
YNE_70_425_39	d__Bacteria; p__Proteobacteria; c__Alphaproteobacteria; o__Caulobacterales; f__Hyphomonadaceae; g__Hyphomonas; s__Hyphomonas sp000682775	K00405	ccoO; cytochrome c oxidase cbb3-type subunit II					0	0	0	0	0	0
YNE_70_425_37	d__Bacteria; p__Proteobacteria; c__Alphaproteobacteria; o__Caulobacterales; f__Hyphomonadaceae; g__Hyphomonas; s__Hyphomonas sp000682775	K00406	ccoP; cytochrome c oxidase cbb3-type subunit III					0	0	0	0	0	0
YNE_70_425_38	d__Bacteria; p__Proteobacteria; c__Alphaproteobacteria; o__Caulobacterales; f__Hyphomonadaceae; g__Hyphomonas; s__Hyphomonas sp002414505	K00407	ccoQ; cytochrome c oxidase cbb3-type subunit IV					0	0	0	0	0	0
YNE_70_203_70	d__Bacteria; p__Proteobacteria; c__Alphaproteobacteria; o__Caulobacterales; f__Hyphomonadaceae; g__Hyphomonas; s__Hyphomonas sp000682775	K02257	COX10, ctaB, cyoE; heme o synthase [EC:2.5.1.141]					0	0	0	0	0	0
YNE_70_203_68	d__Bacteria; p__Proteobacteria; c__Alphaproteobacteria; o__Caulobacterales; f__Hyphomonadaceae; g__Hyphomonas; s__Hyphomonas sp000682775	K02258	COX11, ctaG; cytochrome c oxidase assembly protein subunit 11					0	0	0	0	0	0
YNE_70_736_17	d__Bacteria; p__Proteobacteria; c__Alphaproteobacteria; o__Caulobacterales; f__Hyphomonadaceae; g__Hyphomonas; s__Hyphomonas sp000682775	K02259	COX15, ctaA; heme a synthase [EC:1.17.99.9]					0	0	0	0	0	0
YNE_70_203_71	d__Bacteria; p__Proteobacteria; c__Alphaproteobacteria; o__Caulobacterales; f__Hyphomonadaceae; g__Hyphomonas; s__Hyphomonas sp000961795	K02274	coxA, ctaD; cytochrome c oxidase subunit I [EC:7.1.1.9]					0	0	0	0	0	0
YNE_70_203_72	d__Bacteria; p__Proteobacteria; c__Alphaproteobacteria; o__Caulobacterales; f__Hyphomonadaceae; g__Hyphomonas; s__Hyphomonas sp000682775	K02274	coxA, ctaD; cytochrome c oxidase subunit I [EC:7.1.1.9]					0	0	0	0	0	0
YNE_70_203_73	d__Bacteria; p__Proteobacteria; c__Alphaproteobacteria; o__Caulobacterales; f__Hyphomonadaceae; g__Hyphomonas; s__Hyphomonas sp000682775	K02275	coxB, ctaC; cytochrome c oxidase subunit II [EC:7.1.1.9]					0	0	0	0	0	0
YNE_70_203_67	d__Bacteria; p__Proteobacteria; c__Alphaproteobacteria; o__Caulobacterales; f__Hyphomonadaceae; g__Hyphomonas; s__Hyphomonas sp000682775	K02276	coxC, ctaE; cytochrome c oxidase subunit III [EC:7.1.1.9]					0	0	0	0	0	0.578294
YNE_70_222_14	d__Bacteria; p__Proteobacteria; c__Alphaproteobacteria; o__Caulobacterales; f__Hyphomonadaceae; g__Hyphomonas; s__Hyphomonas atlantica	K00425	cydA; cytochrome bd ubiquinol oxidase subunit I [EC:7.1.1.7]					0	0	0	0	0	0
YNE_70_511_25	d__Bacteria; p__Proteobacteria; c__Alphaproteobacteria; o__Caulobacterales; f__Hyphomonadaceae; g__Hyphomonas; s__Hyphomonas sp000682775	K00425	cydA; cytochrome bd ubiquinol oxidase subunit I [EC:7.1.1.7]					0	0	0	0	0	0.172807
YNE_70_222_13	d__Bacteria; p__Proteobacteria; c__Alphaproteobacteria; o__Caulobacterales; f__Hyphomonadaceae; g__Hyphomonas; s__Hyphomonas atlantica	K00426	cydB; cytochrome bd ubiquinol oxidase subunit II [EC:7.1.1.7]					0	0	0	0	0	15.5328
YNE_70_511_26	d__Bacteria; p__Proteobacteria; c__Alphaproteobacteria; o__Caulobacterales; f__Hyphomonadaceae; g__Hyphomonas; s__Hyphomonas sp000682775	K00426	cydB; cytochrome bd ubiquinol oxidase subunit II [EC:7.1.1.7]					0	0	0	0	0	0
YNE_00_669_23	d__Bacteria; p__Proteobacteria; c__Gammaproteobacteria; o__Pseudomonadales; f__Pseudomonadaceae; g__Pseudomonas_D; s__Pseudomonas_D sp008365385	K00406	ccoP; cytochrome c oxidase cbb3-type subunit III	YNE_00_16	61.84	2.3	d__Bacteria; p__Proteobacteria; c__Gammaproteobacteria; o__Pseudomonadales; f__Pseudomonadaceae; g__Pseudomonas_D; s__Pseudomonas_D sp008365385	0.484505	0	0	5.60799	0	0.180509
YNE_00_2059_8	d__Bacteria; p__Proteobacteria; c__Gammaproteobacteria; o__Pseudomonadales; f__Pseudomonadaceae; g__Pseudomonas_D; s__Pseudomonas_D sp008365385	K02257	COX10, ctaB, cyoE; heme o synthase [EC:2.5.1.141]					0	0	0	0	0	0.350259
YNE_00_2059_9	d__Bacteria; p__Proteobacteria; c__Gammaproteobacteria; o__Pseudomonadales; f__Pseudomonadaceae; g__Pseudomonas_D; s__Pseudomonas_D sp008365385	K02259	COX15, ctaA; heme a synthase [EC:1.17.99.9]					0	0	0	0	0	0
YNE_00_234_52	d__Bacteria; p__Proteobacteria; c__Gammaproteobacteria; o__Pseudomonadales; f__Pseudomonadaceae; g__Pseudomonas_D; s__Pseudomonas_D sp008365385	K15408	coxAC; cytochrome c oxidase subunit I+III [EC:7.1.1.9]					0	0	0	2.34771	0	0.349576
YNE_00_234_51	d__Bacteria; p__Proteobacteria; c__Gammaproteobacteria; o__Pseudomonadales; f__Pseudomonadaceae; g__Pseudomonas_D; s__Pseudomonas_D sp008365385	K02275	coxB, ctaC; cytochrome c oxidase subunit II [EC:7.1.1.9]					0	0	0	0	0	0
YNE_00_488_6	d__Bacteria; p__Proteobacteria; c__Gammaproteobacteria; o__Pseudomonadales; f__Pseudomonadaceae; g__Pseudomonas_D; s__Pseudomonas_D sp008365385	K00425	cydA; cytochrome bd ubiquinol oxidase subunit I [EC:7.1.1.7]					0.112667	0.26962	0	0	2.59917	0.308212
YNE_00_488_5	d__Bacteria; p__Proteobacteria; c__Gammaproteobacteria; o__Pseudomonadales; f__Pseudomonadaceae; g__Pseudomonas_D; s__Pseudomonas_D pelagia_A	K00426	cydB; cytochrome bd ubiquinol oxidase subunit II [EC:7.1.1.7]					0	0.194726	0	0	0	0
YNE_00_168_35	d__Bacteria; p__Proteobacteria; c__Gammaproteobacteria; o__Pseudomonadales; f__Moraxellaceae; g__Psychrobacter; s__Psychrobacter pacificensis	K00404	ccoN; cytochrome c oxidase cbb3-type subunit I [EC:7.1.1.9]	YNE_00_30	99.59	0.62	d__Bacteria; p__Proteobacteria; c__Gammaproteobacteria; o__Pseudomonadales; f__Moraxellaceae; g__Psychrobacter; s__Psychrobacter pacificensis	0	0	0	0	0	0
YNE_00_168_34	d__Bacteria; p__Proteobacteria; c__Gammaproteobacteria; o__Pseudomonadales; f__Moraxellaceae; g__Psychrobacter; s__Psychrobacter piscatorii	K00405	ccoO; cytochrome c oxidase cbb3-type subunit II					0	0	0	0	0	0
YNE_00_168_32	d__Bacteria; p__Proteobacteria; c__Gammaproteobacteria; o__Pseudomonadales; f__Moraxellaceae; g__Psychrobacter; s__Psychrobacter pacificensis	K00406	ccoP; cytochrome c oxidase cbb3-type subunit III					0	0	0	0	0	0
YNE_00_168_33	d__Bacteria; p__Proteobacteria; c__Gammaproteobacteria; o__Pseudomonadales; f__Moraxellaceae; g__Psychrobacter; s__Psychrobacter piscatorii	K00407	ccoQ; cytochrome c oxidase cbb3-type subunit IV					0	0	0	0	0	0
YNE_00_260_26	d__Bacteria; p__Proteobacteria; c__Gammaproteobacteria; o__Pseudomonadales; f__Moraxellaceae; g__Psychrobacter; s__Psychrobacter pacificensis	K02277	coxD, ctaF; cytochrome c oxidase subunit IV [EC:7.1.1.9]					0	0	0	0	0	0
YNE_00_68_84	d__Bacteria; p__Proteobacteria; c__Gammaproteobacteria; o__Pseudomonadales; f__Moraxellaceae; g__Psychrobacter; s__Psychrobacter pacificensis	K02277	coxD, ctaF; cytochrome c oxidase subunit IV [EC:7.1.1.9]					0	0	0	0	0	0
YNE_00_61_96	d__Bacteria; p__Proteobacteria; c__Gammaproteobacteria; o__Pseudomonadales; f__Moraxellaceae; g__Psychrobacter; s__Psychrobacter pacificensis	K00425	cydA; cytochrome bd ubiquinol oxidase subunit I [EC:7.1.1.7]					0	0	0	0	0	0
YNE_00_61_95	d__Bacteria; p__Proteobacteria; c__Gammaproteobacteria; o__Pseudomonadales; f__Moraxellaceae; g__Psychrobacter; s__Psychrobacter pacificensis	K00426	cydB; cytochrome bd ubiquinol oxidase subunit II [EC:7.1.1.7]					0	0	0	7.34581	0	0
YNE_00_0_969	d__Bacteria; p__Proteobacteria; c__Gammaproteobacteria; o__Pseudomonadales; f__Alcanivoracaceae; g__Alcanivorax; s__Alcanivorax sp002389055	K00404	ccoN; cytochrome c oxidase cbb3-type subunit I [EC:7.1.1.9]	YNE_00_46	100	0.19	d__Bacteria; p__Proteobacteria; c__Gammaproteobacteria; o__Pseudomonadales; f__Alcanivoracaceae; g__Alcanivorax; s__Alcanivorax sp002354605	0	0	0	0	0	0
YNE_00_0_968	d__Bacteria; p__Proteobacteria; c__Gammaproteobacteria; o__Pseudomonadales; f__Alcanivoracaceae; g__Alcanivorax; s__Alcanivorax sp009711585	K00405	ccoO; cytochrome c oxidase cbb3-type subunit II					0	0	0	0	0	0
YNE_00_0_966	d__Bacteria; p__Proteobacteria; c__Gammaproteobacteria; o__Pseudomonadales; f__Alcanivoracaceae; g__Alcanivorax; s__Alcanivorax sp009711585	K00406	ccoP; cytochrome c oxidase cbb3-type subunit III					0	0	0	0	0	0
YNE_00_0_967	d__Bacteria; p__Proteobacteria; c__Gammaproteobacteria; o__Pseudomonadales; f__Alcanivoracaceae; g__Alcanivorax; s__Alcanivorax sp009711585	K00407	ccoQ; cytochrome c oxidase cbb3-type subunit IV					0	0	0	0	0	0
YNE_00_0_106	d__Bacteria; p__Proteobacteria; c__Gammaproteobacteria; o__Pseudomonadales; f__Alcanivoracaceae; g__Alcanivorax; s__Alcanivorax sp002354605	K02257	COX10, ctaB, cyoE; heme o synthase [EC:2.5.1.141]					0	0	0	0	0	0
YNE_00_0_112	d__Bacteria; p__Proteobacteria; c__Gammaproteobacteria; o__Pseudomonadales; f__Alcanivoracaceae; g__Alcanivorax; s__Alcanivorax sp002354605	K02258	COX11, ctaG; cytochrome c oxidase assembly protein subunit 11					0	0	0	0	0	0
YNE_00_0_107	d__Bacteria; p__Proteobacteria; c__Gammaproteobacteria; o__Pseudomonadales; f__Alcanivoracaceae; g__Alcanivorax; s__Alcanivorax sp002354605	K02259	COX15, ctaA; heme a synthase [EC:1.17.99.9]					0	0	0	0	0	0
YNE_00_0_113	d__Bacteria; p__Proteobacteria; c__Gammaproteobacteria; o__Pseudomonadales; f__Alcanivoracaceae; g__Alcanivorax; s__Alcanivorax sp009711585	K02274	coxA, ctaD; cytochrome c oxidase subunit I [EC:7.1.1.9]					0	0	0	0	0	0
YNE_00_0_1175	d__Bacteria; p__Proteobacteria; c__Gammaproteobacteria; o__Pseudomonadales; f__Alcanivoracaceae; g__Alcanivorax; s__Alcanivorax sp009711585	K02274	coxA, ctaD; cytochrome c oxidase subunit I [EC:7.1.1.9]					0	0	0	0	0	0.822679
YNE_00_0_114	d__Bacteria; p__Proteobacteria; c__Gammaproteobacteria; o__Pseudomonadales; f__Alcanivoracaceae; g__Alcanivorax; s__Alcanivorax sp002354605	K02275	coxB, ctaC; cytochrome c oxidase subunit II [EC:7.1.1.9]					0	0	0	0	0	0
YNE_00_0_1174	d__Bacteria; p__Proteobacteria; c__Gammaproteobacteria; o__Pseudomonadales; f__Alcanivoracaceae; g__Alcanivorax; s__Alcanivorax sp009711585	K02275	coxB, ctaC; cytochrome c oxidase subunit II [EC:7.1.1.9]					0	0	0	2.90258	0	0
YNE_00_0_111	d__Bacteria; p__Proteobacteria; c__Gammaproteobacteria; o__Pseudomonadales; f__Alcanivoracaceae; g__Alcanivorax; s__Alcanivorax sp009711585	K02276	coxC, ctaE; cytochrome c oxidase subunit III [EC:7.1.1.9]					0	0	0	0	0	0
YNE_00_0_1176	d__Bacteria; p__Proteobacteria; c__Gammaproteobacteria; o__Pseudomonadales; f__Alcanivoracaceae; g__Alcanivorax; s__Alcanivorax sp009711585	K02276	coxC, ctaE; cytochrome c oxidase subunit III [EC:7.1.1.9]					0	0	0	0	0	0
YNE_00_0_1411	d__Bacteria; p__Proteobacteria; c__Gammaproteobacteria; o__Pseudomonadales; f__Alcanivoracaceae; g__Alcanivorax; s__Alcanivorax sp009711585	K00425	cydA; cytochrome bd ubiquinol oxidase subunit I [EC:7.1.1.7]					0	0	0	0	0	0
YNE_00_14_305	d__Bacteria; p__Proteobacteria; c__Gammaproteobacteria; o__Pseudomonadales; f__Alcanivoracaceae; g__Alcanivorax; s__Alcanivorax sp009711585	K00425	cydA; cytochrome bd ubiquinol oxidase subunit I [EC:7.1.1.7]					0	0	0	0	0	0
YNE_00_0_1412	d__Bacteria; p__Proteobacteria; c__Gammaproteobacteria; o__Pseudomonadales; f__Alcanivoracaceae; g__Alcanivorax; s__Alcanivorax sp002354605	K00426	cydB; cytochrome bd ubiquinol oxidase subunit II [EC:7.1.1.7]					0	0	0	0	0	0.257577
YNE_00_14_304	d__Bacteria; p__Proteobacteria; c__Gammaproteobacteria; o__Pseudomonadales; f__Alcanivoracaceae; g__Alcanivorax; s__Alcanivorax sp009711585	K00426	cydB; cytochrome bd ubiquinol oxidase subunit II [EC:7.1.1.7]					0	0	0	0	0	0
YNE_00_14_303	d__Bacteria; p__Proteobacteria; c__Gammaproteobacteria; o__Pseudomonadales; f__Alcanivoracaceae; g__Alcanivorax; s__Alcanivorax sp009711585	K00424	cydX; cytochrome bd-I ubiquinol oxidase subunit X [EC:7.1.1.7]					0	0	0	0	0	0
YNE_00_14_24	d__Bacteria; p__Proteobacteria; c__Gammaproteobacteria; o__Pseudomonadales; f__Alcanivoracaceae; g__Alcanivorax; s__Alcanivorax sp009711585	K02297	cyoA; cytochrome o ubiquinol oxidase subunit II [EC:7.1.1.3]					0	0	0	0	0	0
YNE_00_14_23	d__Bacteria; p__Proteobacteria; c__Gammaproteobacteria; o__Pseudomonadales; f__Alcanivoracaceae; g__Alcanivorax; s__Alcanivorax sp002354605	K02298	cyoB; cytochrome o ubiquinol oxidase subunit I [EC:7.1.1.3]					0	0	0	0	0	0.129366
YNE_00_14_22	d__Bacteria; p__Proteobacteria; c__Gammaproteobacteria; o__Pseudomonadales; f__Alcanivoracaceae; g__Alcanivorax; s__Alcanivorax sp002354605	K02299	cyoC; cytochrome o ubiquinol oxidase subunit III					0	0	0	0	0	0
YNE_00_14_21	d__Bacteria; p__Proteobacteria; c__Gammaproteobacteria; o__Pseudomonadales; f__Alcanivoracaceae; g__Alcanivorax; s__Alcanivorax sp002389055	K02300	cyoD; cytochrome o ubiquinol oxidase subunit IV					0	0	0	0	0	0
YNE_00_11_227	d__Bacteria; p__Proteobacteria; c__Gammaproteobacteria; o__Pseudomonadales; f__Alcanivoracaceae; g__Alcanivorax; s__Alcanivorax jadensis	K00404	ccoN; cytochrome c oxidase cbb3-type subunit I [EC:7.1.1.9]	YNE_00_47	89.58	1.54	d__Bacteria; p__Proteobacteria; c__Gammaproteobacteria; o__Pseudomonadales; f__Alcanivoracaceae; g__Alcanivorax; s__	0	0	0	0	0	0
YNE_00_11_226	d__Bacteria; p__Proteobacteria; c__Gammaproteobacteria; o__Pseudomonadales; f__Alcanivoracaceae; g__Alcanivorax; s__Alcanivorax jadensis	K00405	ccoO; cytochrome c oxidase cbb3-type subunit II					0	0	0	0	0	0
YNE_00_11_224	d__Bacteria; p__Proteobacteria; c__Gammaproteobacteria; o__Pseudomonadales; f__Alcanivoracaceae; g__Alcanivorax; s__Alcanivorax jadensis_A	K00406	ccoP; cytochrome c oxidase cbb3-type subunit III					0	0.522685	0	0	0	0
YNE_00_11_225	d__Bacteria; p__Proteobacteria; c__Gammaproteobacteria; o__Pseudomonadales; f__Alcanivoracaceae; g__Alcanivorax; s__Alcanivorax jadensis	K00407	ccoQ; cytochrome c oxidase cbb3-type subunit IV					0	0	0	0	0	0
YNE_00_266_49	d__Bacteria; p__Proteobacteria; c__Gammaproteobacteria; o__Pseudomonadales; f__Alcanivoracaceae; g__Alcanivorax; s__Alcanivorax jadensis_A	K02257	COX10, ctaB, cyoE; heme o synthase [EC:2.5.1.141]					0	0	0	0	6.28061	0
YNE_00_1969_2	d__Bacteria; p__Proteobacteria; c__Gammaproteobacteria; o__Pseudomonadales; f__Alcanivoracaceae; g__Alcanivorax; s__Alcanivorax jadensis	K02258	COX11, ctaG; cytochrome c oxidase assembly protein subunit 11					0	0	0	14.2988	0	0
YNE_00_1969_1	d__Bacteria; p__Proteobacteria; c__Gammaproteobacteria; o__Pseudomonadales; f__Alcanivoracaceae; g__Alcanivorax; s__Alcanivorax jadensis	K02274	coxA, ctaD; cytochrome c oxidase subunit I [EC:7.1.1.9]					0	0	0	0	0	0
YNE_00_1969_3	d__Bacteria; p__Proteobacteria; c__Gammaproteobacteria; o__Pseudomonadales; f__Alcanivoracaceae; g__Alcanivorax; s__Alcanivorax jadensis_A	K02276	coxC, ctaE; cytochrome c oxidase subunit III [EC:7.1.1.9]					0	0	0	0	0	0
YNE_00_44_30	d__Bacteria; p__Proteobacteria; c__Gammaproteobacteria; o__Pseudomonadales; f__Alcanivoracaceae; g__Alcanivorax; s__Alcanivorax jadensis	K00425	cydA; cytochrome bd ubiquinol oxidase subunit I [EC:7.1.1.7]					0	0	0	0	0	0.712311
YNE_00_44_29	d__Bacteria; p__Proteobacteria; c__Gammaproteobacteria; o__Pseudomonadales; f__Alcanivoracaceae; g__Alcanivorax; s__Alcanivorax sp900107995	K00426	cydB; cytochrome bd ubiquinol oxidase subunit II [EC:7.1.1.7]					0	0	0	0	0	0
YNE_00_581_28	d__Bacteria; p__Proteobacteria; c__Gammaproteobacteria; o__Pseudomonadales; f__Alcanivoracaceae; g__Alcanivorax; s__Alcanivorax sp900107995	K02298	cyoB; cytochrome o ubiquinol oxidase subunit I [EC:7.1.1.3]					0	0	0	0	0.677803	0.223633
YNE_00_581_27	d__Bacteria; p__Proteobacteria; c__Gammaproteobacteria; o__Pseudomonadales; f__Alcanivoracaceae; g__Alcanivorax; s__Alcanivorax jadensis	K02299	cyoC; cytochrome o ubiquinol oxidase subunit III					0	0	0	0	0	0
YNE_00_581_26	d__Bacteria; p__Proteobacteria; c__Gammaproteobacteria; o__Pseudomonadales; f__Alcanivoracaceae; g__Alcanivorax; s__Alcanivorax jadensis_A	K02300	cyoD; cytochrome o ubiquinol oxidase subunit IV					0	0	0	0	0	0
YNE_01_6951_5	d__Bacteria; p__Proteobacteria; c__Alphaproteobacteria; o__Rhodobacterales; f__Rhodobacteraceae; g__Sulfitobacter; s__Sulfitobacter sp001635605	K00404	ccoN; cytochrome c oxidase cbb3-type subunit I [EC:7.1.1.9]	YNE_01_23	70.45	1.38	d__Bacteria; p__Proteobacteria; c__Alphaproteobacteria; o__Rhodobacterales; f__Rhodobacteraceae; g__Sulfitobacter; s__	0	0	0	0	0	0
YNE_01_7889_3	d__Bacteria; p__Proteobacteria; c__Alphaproteobacteria; o__Rhodobacterales; f__Rhodobacteraceae; g__Sulfitobacter; s__Sulfitobacter sp002703405	K00404	ccoN; cytochrome c oxidase cbb3-type subunit I [EC:7.1.1.9]					0	0	0	0	0	0
YNE_01_6951_4	d__Bacteria; p__Proteobacteria; c__Alphaproteobacteria; o__Rhodobacterales; f__Rhodobacteraceae; g__Sulfitobacter; s__Sulfitobacter sp001635605	K00405	ccoO; cytochrome c oxidase cbb3-type subunit II					0	0	0	0	0	0
YNE_01_6951_2	d__Bacteria; p__Proteobacteria; c__Alphaproteobacteria; o__Rhodobacterales; f__Rhodobacteraceae; g__Sulfitobacter; s__Sulfitobacter sp002703405	K00406	ccoP; cytochrome c oxidase cbb3-type subunit III					0	0	0	0	0	0
YNE_01_6951_3	d__Bacteria; p__Proteobacteria; c__Alphaproteobacteria; o__Rhodobacterales; f__Rhodobacteraceae; g__Sulfitobacter; s__Sulfitobacter sp002703405	K00407	ccoQ; cytochrome c oxidase cbb3-type subunit IV					0	0	0	0	0	0
YNE_01_5105_2	d__Bacteria; p__Proteobacteria; c__Alphaproteobacteria; o__Rhodobacterales; f__Rhodobacteraceae; g__Sulfitobacter; s__Sulfitobacter indolifex	K02258	COX11, ctaG; cytochrome c oxidase assembly protein subunit 11					0	0	0	0	0	0
YNE_01_3140_7	d__Bacteria; p__Proteobacteria; c__Alphaproteobacteria; o__Rhodobacterales; f__Rhodobacteraceae; g__Sulfitobacter; s__Sulfitobacter dubius	K02259	COX15, ctaA; heme a synthase [EC:1.17.99.9]					0	0	0	0	0	0
YNE_01_3139_1	d__Bacteria; p__Proteobacteria; c__Alphaproteobacteria; o__Rhodobacterales; f__Rhodobacteraceae; g__Sulfitobacter; s__Sulfitobacter indolifex	K15408	coxAC; cytochrome c oxidase subunit I+III [EC:7.1.1.9]					0	0	0	0	0	0
YNE_01_3139_2	d__Bacteria; p__Proteobacteria; c__Alphaproteobacteria; o__Rhodobacterales; f__Rhodobacteraceae; g__Sulfitobacter; s__Sulfitobacter indolifex	K02275	coxB, ctaC; cytochrome c oxidase subunit II [EC:7.1.1.9]					0	0	0	0	2.29301	0
YNE_01_5105_3	d__Bacteria; p__Proteobacteria; c__Alphaproteobacteria; o__Rhodobacterales; f__Rhodobacteraceae; g__Sulfitobacter; s__Sulfitobacter indolifex	K02276	coxC, ctaE; cytochrome c oxidase subunit III [EC:7.1.1.9]					0	0	0	0	0	0.428976
YNE_01_3709_5	d__Bacteria; p__Proteobacteria; c__Alphaproteobacteria; o__Rhodobacterales; f__Rhodobacteraceae; g__Sulfitobacter; s__Sulfitobacter sp001634775	K00425	cydA; cytochrome bd ubiquinol oxidase subunit I [EC:7.1.1.7]					0	0	0	0	0	0
YNE_01_3709_4	d__Bacteria; p__Proteobacteria; c__Alphaproteobacteria; o__Rhodobacterales; f__Rhodobacteraceae; g__Sulfitobacter; s__Sulfitobacter sp001635605	K00426	cydB; cytochrome bd ubiquinol oxidase subunit II [EC:7.1.1.7]					0	0	0	0	0	0.400675
YNE_115_3176_1	d__Bacteria; p__Bacteroidota; c__Bacteroidia; o__Flavobacteriales; f__Flavobacteriaceae; g__Flavobacterium; s__Flavobacterium sp012270005	K02259	COX15, ctaA; heme a synthase [EC:1.17.99.9]	YNE_115_27	54.84	0.09	d__Bacteria; p__Bacteroidota; c__Bacteroidia; o__Flavobacteriales; f__Flavobacteriaceae; g__Flavobacterium; s__	0	0	0	0	0	0.424244
YNE_115_2047_5	d__Bacteria; p__Bacteroidota; c__Bacteroidia; o__Flavobacteriales; f__Flavobacteriaceae; g__Flavobacterium; s__Flavobacterium ajazii	K02274	coxA, ctaD; cytochrome c oxidase subunit I [EC:7.1.1.9]					0	0	0	0	0	0
YNE_115_4302_1	d__Bacteria; p__Bacteroidota; c__Bacteroidia; o__Flavobacteriales; f__Flavobacteriaceae; g__Flavobacterium; s__Flavobacterium sp012270005	K02274	coxA, ctaD; cytochrome c oxidase subunit I [EC:7.1.1.9]					0	0	0	0	0	0.346435
YNE_115_9222_1	d__Bacteria; p__Proteobacteria; c__Alphaproteobacteria; o__SHVV01; f__SHVV01; g__SHVV01; s__SHVV01 sp009694095	K02276	coxC, ctaE; cytochrome c oxidase subunit III [EC:7.1.1.9]					0	0	0	0	0	3.21125
YNE_115_11127_5	d__Bacteria; p__Proteobacteria; c__Alphaproteobacteria; o__Sphingomonadales; f__Sphingomonadaceae; g__Sphingobium; s__Sphingobium limneticum	K00404	ccoN; cytochrome c oxidase cbb3-type subunit I [EC:7.1.1.9]	YNE_115_3	70.4	9.83	d__Bacteria; p__Proteobacteria; c__Alphaproteobacteria; o__Sphingomonadales; f__Sphingomonadaceae; g__Sphingobium; s__	0	0	0	0	0	0
YNE_115_2387_10	d__Bacteria; p__Proteobacteria; c__Alphaproteobacteria; o__Sphingomonadales; f__Sphingomonadaceae; g__Sphingobium; s__Sphingobium limneticum	K00404	ccoN; cytochrome c oxidase cbb3-type subunit I [EC:7.1.1.9]					0	0	0	0	0	0
YNE_115_11127_4	d__Bacteria; p__Proteobacteria; c__Alphaproteobacteria; o__Sphingomonadales; f__Sphingomonadaceae; g__Sphingobium; s__Sphingobium limneticum	K00405	ccoO; cytochrome c oxidase cbb3-type subunit II					0	0	0	0	0	0
YNE_115_11127_2	d__Bacteria; p__Proteobacteria; c__Alphaproteobacteria; o__Sphingomonadales; f__Sphingomonadaceae; g__Sphingobium; s__Sphingobium limneticum	K00406	ccoP; cytochrome c oxidase cbb3-type subunit III					0	0	0	0	0	0
YNE_115_11127_3	d__Bacteria; p__Proteobacteria; c__Alphaproteobacteria; o__Sphingomonadales; f__Sphingomonadaceae; g__Sphingobium; s__Sphingobium limneticum	K00407	ccoQ; cytochrome c oxidase cbb3-type subunit IV					0	0	0	0	0	0
YNE_115_7904_1	d__Bacteria; p__Proteobacteria; c__Alphaproteobacteria; o__Sphingomonadales; f__Sphingomonadaceae; g__Sphingobium; s__Sphingobium limneticum	K02258	COX11, ctaG; cytochrome c oxidase assembly protein subunit 11					0	0	0	0	0	0
YNE_115_1981_8	d__Bacteria; p__Proteobacteria; c__Alphaproteobacteria; o__Sphingomonadales; f__Sphingomonadaceae; g__Sphingobium; s__Sphingobium limneticum	K15408	coxAC; cytochrome c oxidase subunit I+III [EC:7.1.1.9]					0	0	0	0	0	0
YNE_115_1981_7	d__Bacteria; p__Proteobacteria; c__Alphaproteobacteria; o__Sphingomonadales; f__Sphingomonadaceae; g__Sphingobium; s__Sphingobium limneticum	K02275	coxB, ctaC; cytochrome c oxidase subunit II [EC:7.1.1.9]					0	0	0	0	13.6987	0
YNE_115_3488_1	d__Bacteria; p__Proteobacteria; c__Alphaproteobacteria; o__Sphingomonadales; f__Sphingomonadaceae; g__Sphingobium; s__Sphingobium limneticum	K02275	coxB, ctaC; cytochrome c oxidase subunit II [EC:7.1.1.9]					0	0	0	0	0	0
YNE_115_7904_2	d__Bacteria; p__Proteobacteria; c__Alphaproteobacteria; o__Sphingomonadales; f__Sphingomonadaceae; g__Sphingobium; s__Sphingobium limneticum	K02276	coxC, ctaE; cytochrome c oxidase subunit III [EC:7.1.1.9]					0	0	0	0	0	0
YNE_115_1996_1	d__Bacteria; p__Proteobacteria; c__Alphaproteobacteria; o__Sphingomonadales; f__Sphingomonadaceae; g__Sphingomonas; s__Sphingomonas leidyi	K00425	cydA; cytochrome bd ubiquinol oxidase subunit I [EC:7.1.1.7]					0	0	0	0	0	0
YNE_115_246_4	d__Bacteria; p__Proteobacteria; c__Alphaproteobacteria; o__Rhizobiales; f__Stappiaceae; g__Stappia; s__Stappia indica_A	K00425	cydA; cytochrome bd ubiquinol oxidase subunit I [EC:7.1.1.7]					0	0	0	0	0	0
YNE_115_7468_6	d__Bacteria; p__Proteobacteria; c__Alphaproteobacteria; o__Sphingomonadales; f__Sphingomonadaceae; g__Sphingobium; s__Sphingobium scionense	K00425	cydA; cytochrome bd ubiquinol oxidase subunit I [EC:7.1.1.7]					0	0	0	0	4.17936	0
YNE_115_1996_2	d__Bacteria; p__Proteobacteria; c__Alphaproteobacteria; o__Sphingomonadales; f__Sphingomonadaceae; g__Sphingomonas; s__Sphingomonas leidyi	K00426	cydB; cytochrome bd ubiquinol oxidase subunit II [EC:7.1.1.7]					0	0	0	0	0	0
YNE_115_246_3	d__Bacteria; p__Proteobacteria; c__Alphaproteobacteria; o__Rhizobiales; f__Stappiaceae; g__Stappia; s__Stappia indica_A	K00426	cydB; cytochrome bd ubiquinol oxidase subunit II [EC:7.1.1.7]					0	0	0	0	0	0
YNE_115_246_2	d__Bacteria; p__Proteobacteria; c__Alphaproteobacteria; o__Rhizobiales; f__Stappiaceae; g__Stappia; s__Stappia sp002722295	K00424	cydX; cytochrome bd-I ubiquinol oxidase subunit X [EC:7.1.1.7]					0	0	0	0	0	0
YNE_115_2886_9	d__Bacteria; p__Proteobacteria; c__Alphaproteobacteria; o__Sphingomonadales; f__Sphingomonadaceae; g__Sphingobium; s__Sphingobium limneticum	K02299	cyoC; cytochrome o ubiquinol oxidase subunit III					0	0	0	0	0	0
YNE_115_2886_8	d__Bacteria; p__Proteobacteria; c__Alphaproteobacteria; o__Sphingomonadales; f__Sphingomonadaceae; g__Sphingobium; s__Sphingobium limneticum	K02300	cyoD; cytochrome o ubiquinol oxidase subunit IV					0	0	0	0	0	0

## Sheet: Supplementary Data 10
Supplementary Data 10. The transcripts (TPM) via metatranscriptomes of genes involved in denitrification and aerobic respiration pathways in sediment from the Mariana Trench.
Location	Mariana Trench	longitude, latitude	142.5947 °E, 11.3649 °N	142.5926 °E, 11.3867 °N	142.5869 °E, 11.3740 °N	142.5602 °E, 11.3619 °N	142.5602 °E, 11.3619 °N	142.1562 °E, 11.1615 °N	142.1572 °E, 11.1590 °N	142.3429 °E, 11.1970 °N	142.3429 °E, 11.1970 °N	142.2038 °E, 11.3393 °N	142.2166 °E, 11.3350 °N
		water depth (m)	10812	10591	10898	10872	10872	8207	8449	9066	9066	10792	10888
		sediment depth (cm)	0-10	0-10	0-10	0-10	0-10	0-10	0-10	0-10	0-10	0-10	0-10
		sample name	FDZ050_NULL	FDZ050_Red	FDZ050_Yellow	FDZ051_Black	FDZ051_Red	FDZ062_Black	FDZ062_Red	FDZ069_Red	FDZ069_Yellow	FDZ070_Black	FDZ070_Red
Pathways	Gene description	KO number	Gene transcripts (TPM) via metatranscriptomes
aerobic respiration	cyoD; cytochrome o ubiquinol oxidase subunit IV	K02300	0	3.52789	2.0626	0	1.77208	0	0	2.46244	17.0942	0.878655	0
	cyoC; cytochrome o ubiquinol oxidase subunit III	K02299	0	3.02132	2.60368	0	1.29495	0	0	5.04322	19.1969	2.0511	2.16981
	cyoB; cytochrome o ubiquinol oxidase subunit I [EC:7.1.1.3]	K02298	0	5.85811	1.454	0	1.59553	0	0	5.08278	43.5847	0	5.12455
	cyoA; cytochrome o ubiquinol oxidase subunit II [EC:7.1.1.3]	K02297	0	6.40063	3.71399	0	2.65887	18.0076	0	6.48277	9.2211	2.43438	0.450069
	cydX; cytochrome bd-I ubiquinol oxidase subunit X [EC:7.1.1.7]	K00424	0	0	0	0	0	0	0	0.985806	0	0	0
	cydB; cytochrome bd ubiquinol oxidase subunit II [EC:7.1.1.7]	K00426	9.13155	19.3487	14.8604	3.91486	7.61964	3.98519	10.5012	16.6536	35.7622	14.1916	8.21644
	cydA; cytochrome bd ubiquinol oxidase subunit I [EC:7.1.1.7]	K00425	35.6376	62.2543	44.0042	44.7656	42.7286	10.5133	36.8454	51.4255	60.4942	80.4018	80.1943
	ccoQ; cytochrome c oxidase cbb3-type subunit IV	K00407	9.15805	1.3874	9.45011	0	3.57959	137.821	6.02436	30.8633	48.1881	26.4613	2.99965
	ccoP; cytochrome c oxidase cbb3-type subunit III	K00406	44.9631	58.0639	48.8368	49.1127	54.6542	75.138	65.9326	55.8235	43.9884	75.1684	96.5233
	ccoO; cytochrome c oxidase cbb3-type subunit II	K00405	5.0439	4.13545	8.66944	6.00766	8.76672	0	2.31515	9.25052	19.1543	13.2557	1.25754
	ccoNO; cytochrome c oxidase cbb3-type subunit I/II [EC:7.1.1.9]	K15862	0	0	0	0	0	0	0	0	2.75199	0	0.128871
	ccoN; cytochrome c oxidase cbb3-type subunit I [EC:7.1.1.9]	K00404	0.368834	4.63863	9.89733	2.54965	3.84308	0	0	8.96268	45.8389	7.74722	5.67146
	coxD, ctaF; cytochrome c oxidase subunit IV [EC:7.1.1.9]	K02277	167.695	155.416	173.737	170.935	162.798	142.731	159.4	145.308	123.974	183.316	204.351
	coxC, ctaE; cytochrome c oxidase subunit III [EC:7.1.1.9]	K02276	231.812	228.867	238.14	233.061	224.281	167.913	262.005	211.745	296.632	223.114	357.635
	coxB, ctaC; cytochrome c oxidase subunit II [EC:7.1.1.9]	K02275	258.843	255.921	247.911	262.713	242.194	291.119	263.486	204.721	364.45	298.946	320.171
	coxAC; cytochrome c oxidase subunit I+III [EC:7.1.1.9]	K15408	4.58624	5.54204	9.05966	3.82587	4.10339	0	1.51385	0.839537	6.33219	8.32723	18.6443
	coxA, ctaD; cytochrome c oxidase subunit I [EC:7.1.1.9]	K02274	121.481	119.716	88.0958	104.365	123.342	79.5926	105.764	44.6284	154.639	117.318	143.305
	COX15, ctaA; heme a synthase [EC:1.17.99.9]	K02259	271.055	255.241	255	247.15	277.038	212.296	223.98	207.572	163.097	274.522	207.63
	COX11, ctaG; cytochrome c oxidase assembly protein subunit 11	K02258	46.4922	64.1203	78.969	67.3415	88.7976	66.4761	60.8898	90.6221	68.5334	104.317	97.1869
	COX10, ctaB, cyoE; heme o synthase [EC:2.5.1.141]	K02257	319.651	286.596	297.124	309.267	292.521	266.491	242.616	266.74	207.365	369.648	248.543
denitrification	narG, narZ, nxrA; nitrate reductase / nitrite oxidoreductase, alpha subunit [EC:1.7.5.1 1.7.99.-]	K00370	14.7772	5.09951	18.7736	7.88334	5.49416	1.05642	7.97641	0	48.9634	43.9573	26.6449
	narH, narY, nxrB; nitrate reductase / nitrite oxidoreductase, beta subunit [EC:1.7.5.1 1.7.99.-]	K00371	16.269	7.60005	19.0325	12.5561	12.4915	18.0504	3.60762	2.40121	36.6405	66.204	31.381
	narI, narV; nitrate reductase gamma subunit [EC:1.7.5.1 1.7.99.-]	K00374	10.3907	3.43314	12.6543	8.23423	7.6058	0	3.88265	2.84569	24.5776	7.09747	15.2369
	napA; nitrate reductase (cytochrome) [EC:1.9.6.1]	K02567	7.73996	2.84482	22.5994	13.2702	18.6729	0	0.972735	1.92688	13.4422	24.884	11.811
	napB; nitrate reductase (cytochrome), electron transfer subunit	K02568	4.71663	4.42878	28.2854	21.1971	20.1313	0	3.80885	1.84622	18.919	25.7368	6.33209
	nirK; nitrite reductase (NO-forming) [EC:1.7.2.1]	K00368	244.004	215.435	235.9	246.059	204.032	240.572	179.718	164.739	251.899	347.638	339.832
	nirS; nitrite reductase (NO-forming) / hydroxylamine reductase [EC:1.7.2.1 1.7.99.1]	K15864	3.47194	2.43495	6.94824	4.76048	5.49326	9.56917	1.57271	6.68658	0	0.221947	13.2614
	norB; nitric oxide reductase subunit B [EC:1.7.2.5]	K04501	0	0	0	0	0	0	0	0	0	0	0
	norC; nitric oxide reductase subunit C	K02305	9.37689	13.2655	15.9627	10.5975	8.2699	0	11.288	6.91285	14.4907	4.76992	22.9467
	nosZ; nitrous-oxide reductase [EC:1.7.2.4]	K00376	1.10662	0.803553	13.9388	8.54665	9.27371	3.85537	1.25846	1.61014	2.8667	0.213939	2.10538
