# Supplementary material for: High hydrostatic pressure stimulates microbial nitrate reduction in hadal trench sediments under oxic conditions
Source: Nat Commun. 2024 Mar 19;15:2473. doi: 10.1038/s41467-024-46897-2 (PMC10951307; doi:10.1038/s41467-024-46897-2)
Supplement: Supplementary file 6 — Source Data [file 41467_2024_46897_MOESM6_ESM.xlsx]

## Sheet: Fig. 2A, B
Figure 2A and B. Biomass (cell numbers) in the continuous flowing incubation sediment samples under different hydrostatic pressures.
	Bacteria				Archaea
	rep_1	rep_2	rep_3	average (cells/mL)	rep_1	rep_2	rep_3	average (cells/mL)
0.1 MPa-15 d	1.26586e+08	1.25396e+08	1.1073e+08	1.20904e+08	959806	984089	1.11387e+06	1.01925e+06
40 MPa-15 d	8.92598e+06	7.73983e+06	8.76192e+06	8.47591e+06	510140	513315	471759	498405
70 MPa-15 d	1.60246e+07	1.5207e+07	1.44925e+07	1.52414e+07	410637	396569	385328	397511
90 MPa-15 d	2.09079e+06	2.03227e+06	1.90678e+06	2.00995e+06	159780	156552	152927	156419
115 MPa-15 d	734432	670263	695110	699935	67321.3	71823.2	75275.4	71473.3

## Sheet: Fig. 2C,D
Figure 2C and D. The relative abundance of bacterial and archaeal community composition at family level in continuous flowing incubation sediment samples under different hydrostatic pressures.
Bacterial taxonomy	0.1 MPa	40 MPa	70 MPa	90 MPa	115 MPa
Bacteria;Proteobacteria;Gammaproteobacteria;Oceanospirillales;Halomonadaceae	0.317536	0.23614	0.362432	0.324986	0.3736
Bacteria;Proteobacteria;Alphaproteobacteria;Rhodobacterales;Rhodobacteraceae	0.00232075	0.00319702	0.00583974	0.00457841	0.00467297
Bacteria;Firmicutes;Bacilli;Bacillales;Bacillaceae	0.440129	0.430234	0.220797	0.126836	0.0848255
Bacteria;Proteobacteria;Alphaproteobacteria;Rhodospirillales;Thalassospiraceae	0.0305566	0.115002	0.118781	0.230733	0.192793
Bacteria;Proteobacteria;Gammaproteobacteria;Oceanospirillales;Alcanivoracaceae1	0.00344041	0.00316671	0.00275718	0.0019406	0.00182468
Bacteria;Proteobacteria;Gammaproteobacteria;Alteromonadales;Shewanellaceae	0.000142502	0.000151517	0.0535595	0.0943339	0.0921835
Bacteria;Proteobacteria;Gammaproteobacteria;Pseudomonadales;Pseudomonadaceae	0.0167338	0.0155608	0.0210899	0.0131077	0.0150128
Bacteria;Proteobacteria;Gammaproteobacteria;Oceanospirillales;Saccharospirillaceae	0.000549652	0.000439401	0.000333944	0.000220786	0.000148348
Bacteria;Proteobacteria;Gammaproteobacteria;Alteromonadales;Marinobacteraceae	0.058996	0.0628494	0.054373	0.0364762	0.0393716
Bacteria;Proteobacteria;Gammaproteobacteria;Enterobacterales;Enterobacteriaceae	0.027564	0.0196518	0.0446971	0.0655736	0.081547
Bacteria;Proteobacteria;Gammaproteobacteria;Alteromonadales;Idiomarinaceae	0.06435	0.0490007	0.0372562	0.0272148	0.0202347
Bacteria;Bacteroidota;Bacteroidia;Flavobacteriales;Flavobacteriaceae	0.0126216	0.0195154	0.0236073	0.0246119	0.0372947
Bacteria;Proteobacteria;Gammaproteobacteria;Pseudomonadales;Moraxellaceae	0.00103823	0.00204549	0.00452109	0.00453193	0.00289279
Bacteria;Firmicutes;Bacilli;Izemoplasmatales;Izemoplasmataceae	0.0103823	0.0193336	0.0230079	0.0144789	0.0148942
Bacteria;Proteobacteria;Alphaproteobacteria;Sphingomonadales;Sphingomonadaceae	0.00128252	0.00154548	0.00204648	0.00208004	0.0033675
Others	0.012357	0.022167	0.0249002	0.0282955	0.0353365
Archaeal taxonomy	0.1 MPa	40 MPa	70 MPa	90 MPa	115 MPa
Archaea;Crenarchaeota;Nitrososphaeria;Nitrosopumilales;Nitrosopumilaceae	0.962148	0.962669	0.933367	0.905529	0.895349
Archaea;Nanoarchaeota;Nanoarchaeia;Woesearchaeales;SCGC_AAA011-D5	0.0144831	0.0134593	0.0353901	0.0527627	0.0636018
Archaea;Nanoarchaeota;Nanoarchaeia;Woesearchaeales;Woesearchaeales	0.00867397	0.0089086	0.01778	0.0267004	0.0269181
Others	0.0146954	0.0149634	0.0134625	0.0150074	0.0141306

## Sheet: Fig. 3
Figure 3. The microbial net nitrogen metabolism activity over time under each hydrostatic pressure and mean values of microbial net nitrogen metabolism activity were calculated under each hydrostatic pressure.
hydrostatic pressures	days	net nitrate consumption rate (µmol/d)		net nitrite production rate (µmol/d)		net ammonium production rate (µmol/d)		net nitrous oxide production rate (µmol/d)
			mean		mean		mean		mean
0.1 MPa	1	9.94217	38.3829	1.75886	0.497682	0	0.821535	0.12487	0.188698
0.1 MPa	2	29.3513		1.34949		0		0.190598
0.1 MPa	3	45.9185		0.3528		3.564		0.153692
0.1 MPa	6	46.0399		0		0		0.191607
0.1 MPa	9	46.0913		0		0		0.220798
0.1 MPa	12	45.8897		0		0		0.204109
0.1 MPa	15	45.4474		0.0226286		2.18674		0.235213
40 MPa	16	49.51	49.5196	0	0.0084	0	0.00445714	0.169896	0.187923
40 MPa	18	49.5152		0		0		0.210603
40 MPa	21	49.4987		0.0504		0		0.19737
40 MPa	24	49.509		0		0.0267429		0.18215
40 MPa	27	49.5306		0		0		0.170292
40 MPa	30	49.5543		0		0		0.19723
70 MPa	31	44.5685	47.1723	0.576	2.99953	0.985371	0.541763	0.248592	0.287193
71 MPa	32	44.5068		0.6156		1.296		0.287
70 MPa	33	45.775		1.37829		0.0236571		0.280246
70 MPa	36	43.7354		1.43383		0.199543		0.246949
70 MPa	39	48.8638		5.44217		0.117257		0.259873
70 MPa	42	51.3303		6.71143		0.464914		0.309654
70 MPa	45	51.426		4.83943		0.7056		0.37804
90 MPa	46	38.2947	46.6313	3.40149	1.57922	0.520457	0.274922	0.363746	0.31345
90 MPa	47							0.291668
90 MPa	48	47.7185		4.62754		0		0.276357
90 MPa	51	48.0795		1.94914		0.236571		0.306394
90 MPa	53	48.0384		0.393429		0.697371
90 MPa	54	48.0981		0.521486		0.0699429		0.285002
90 MPa	57	48.1217		0		0.150171		0.298777
90 MPa	60	48.0682		0.161486		0.249943		0.372204
115 MPa	61	37.6579	44.9872	0.565714	1.07846	0.3888	0.110571	0.296925	0.284166
115 MPa	63	43.0168		0.773486		0.174857		0.243797
115 MPa	66	46.5952		1.53463		0.0997714		0.295448
115 MPa	69	47.7122		1.71154		0		0.299564
115 MPa	72	46.9408		1.25897		0		0.308027
115 MPa	75	48.0002		0.6264		0		0.261237

## Sheet: Fig. 5B,C
Figure 5B. The N2O consumption by Tat-dependent and Sec-dependent nosZ genes after incubation at 0.1, 20 and 40 MPa for 24 h.
	nitrous oxide consumption (µmol)
	0.1 MPa_24 h	20 MPa_24 h	40 MPa_24 h
WP3NR_pSW2_Control	4.35089	5.02965	5.18835
WP3NR_pSW2_Sec-dependent nosZ	49.7595	52.7721	56.081
WP3NR_pSW2_Tat-dependent nosZ	39.4733	36.3571	37.2768
Figure 5C. The transcriptional activity (TPM) of Tat-dependent and Sec-dependent nosZ genes after incubation at 0.1, 20 and 40 MPa for 24 h.
	gene transcripts (TPM) via transcriptomes
		initial	0.1 MPa_24 h	20 MPa_24 h	40 MPa_24 h
WP3NR_pSW2_Control	rep_1	0	0	0	0
	rep_2	0	0	0	0
	rep_3	0	0	0	0
	average	0	0	0	0
WP3NR_pSW2_Sec-dependent nosZ	rep_1	18.3939	31.3666	59.0858	90.2022
	rep_2	17.7023	39.4954	47.5139	74.3354
	rep_3	14.5541	38.2797	49.1494	93.9316
	average	16.8834	36.3806	51.9164	86.1564
WP3NR_pSW2_Tat-dependent nosZ	rep_1	21.3378	29.2455	19.0681	16.8274
	rep_2	19.0867	17.7746	9.24182	14.8484
	rep_3	12.8367	19.5214	20.6672	15.2139
	average	17.7537	22.1805	16.3257	15.6299
